# Supplementary material for: 3-(2H-Benzotriazol-2-yl)-2-hydr­oxy-5-methyl­benzaldehyde
Source: Acta Crystallogr Sect E Struct Rep Online. 2010 Mar 3;66(Pt 4):o726. doi: 10.1107/S1600536810007233 (PMC2984053; doi:10.1107/S1600536810007233)
Supplement: Supplementary file 2 [file e-66-0o726-Isup2.hkl]

# 
# h,k,l, Fc-squared, Fo-squared, sigma(Fo-squared) and status flag 
# 
data_I
_shelx_title ' yu28_0m.ins in P2(1)/c' 
_shelx_refln_list_code          4 
_shelx_F_calc_maximum      230.44 
_exptl_crystal_F_000       528.00 
_reflns_d_resolution_high  0.7488 
 
loop_ 
 _symmetry_equiv_pos_as_xyz 
 'x, y, z' 
 '-x, y+1/2, -z+1/2' 
 '-x, -y, -z' 
 'x, -y-1/2, z-1/2' 
 
_cell_length_a    12.2724 
_cell_length_b    14.5018 
_cell_length_c     6.8897 
_cell_angle_alpha  90.000 
_cell_angle_beta   91.571 
_cell_angle_gamma  90.000 
 
_shelx_F_squared_multiplier     1.000 
 
loop_ 
 _refln_index_h 
 _refln_index_k 
 _refln_index_l 
 _refln_F_squared_calc 
 _refln_F_squared_meas 
 _refln_F_squared_sigma 
 _refln_observed_status 
   1   0   0     5938.76     5634.93    104.35 o 
   2   0   0     1259.59     1259.69     16.11 o 
   3   0   0      617.84      608.66     10.68 o 
   4   0   0     2281.29     2270.02     58.52 o 
   5   0   0     3047.15     3229.10     75.81 o 
   6   0   0     4769.79     5321.39    113.69 o 
   7   0   0      263.80      388.49      8.26 o 
   8   0   0        8.83       11.01      1.67 o 
   9   0   0      167.99      188.82      6.50 o 
  10   0   0      359.01      377.06      8.51 o 
  11   0   0        3.27        5.78      2.48 o 
  12   0   0      328.61      310.60     10.39 o 
  13   0   0       40.19       44.65      4.87 o 
  14   0   0        1.02        0.08      2.15 o 
  15   0   0        6.02        1.91      3.79 o 
  16   0   0        4.81        5.25      4.17 o 
   1   1   0      704.02      692.32      7.59 o 
   2   1   0     2388.21     2320.83     48.80 o 
   3   1   0      826.90      798.95     10.79 o 
   4   1   0      348.61      358.19      6.18 o 
   5   1   0       21.83       22.10      1.19 o 
   6   1   0      454.76      488.25      9.39 o 
   7   1   0      113.30      128.65      2.91 o 
   8   1   0       28.29       28.36      1.68 o 
   9   1   0       58.30       67.51      2.61 o 
  10   1   0      552.40      551.41      8.94 o 
  11   1   0      407.38      386.86      7.64 o 
  12   1   0      121.99       93.05      4.36 o 
  13   1   0       51.24       53.46      3.73 o 
  14   1   0        4.26        6.40      1.99 o 
  15   1   0        0.25       -0.75      2.21 o 
  16   1   0        0.08       -0.90      2.51 o 
   0   2   0    22600.81    18618.53    514.57 o 
   1   2   0      530.29      580.97      7.85 o 
   2   2   0      446.00      432.12      5.61 o 
   3   2   0      224.83      237.62      3.78 o 
   4   2   0      137.31      137.65      2.63 o 
   5   2   0       34.68       33.46      1.39 o 
   6   2   0      620.32      699.79     14.58 o 
   7   2   0      365.07      403.63      7.37 o 
   8   2   0       12.00        7.62      1.04 o 
   9   2   0      101.94       95.49      2.99 o 
  10   2   0       18.14       14.66      2.07 o 
  11   2   0        9.76        6.21      1.72 o 
  12   2   0       46.66       40.35      3.21 o 
  13   2   0        1.40       -1.32      1.32 o 
  14   2   0        0.25        1.38      1.67 o 
  15   2   0        6.01        2.49      2.42 o 
  16   2   0        0.96        3.41      2.86 o 
   1   3   0     1983.74     1944.46     44.89 o 
   2   3   0       19.40       19.70      0.82 o 
   3   3   0      250.96      262.62      5.40 o 
   4   3   0       59.08       77.41      1.81 o 
   5   3   0       10.38       16.00      1.11 o 
   6   3   0      353.49      424.58      6.72 o 
   7   3   0       82.97       81.86      2.51 o 
   8   3   0        1.55        1.26      0.72 o 
   9   3   0       10.35        8.45      1.28 o 
  10   3   0       15.31        9.18      1.76 o 
  11   3   0       34.05       29.48      2.79 o 
  12   3   0       13.41       14.18      2.18 o 
  13   3   0        0.55        0.40      1.47 o 
  14   3   0        1.37        0.84      1.68 o 
  15   3   0        0.65        2.26      2.47 o 
  16   3   0        0.77        1.12      2.72 o 
   0   4   0     2316.85     2047.88     15.34 o 
   1   4   0      251.45      227.78      6.79 o 
   2   4   0      107.68      122.76      1.98 o 
   3   4   0     1462.68     1401.58     26.99 o 
   4   4   0       82.57       80.56      2.10 o 
   5   4   0        6.02        7.92      0.88 o 
   6   4   0      378.65      377.98      8.15 o 
   7   4   0       99.97       94.77      2.85 o 
   8   4   0       10.92       13.31      1.34 o 
   9   4   0        4.87        4.17      1.11 o 
  10   4   0       11.11       11.52      1.91 o 
  11   4   0        0.09       -1.10      1.10 o 
  12   4   0        8.77        6.03      1.75 o 
  13   4   0       23.29       19.56      2.65 o 
  14   4   0        1.21        0.57      1.68 o 
  15   4   0        1.02        1.54      2.57 o 
  16   4   0        2.56        1.31      2.76 o 
   1   5   0      325.01      307.90      7.54 o 
   2   5   0      351.42      347.84      8.88 o 
   3   5   0      140.22      126.20      2.36 o 
   4   5   0        2.70        2.57      0.61 o 
   5   5   0       83.34      101.42      2.45 o 
   6   5   0        0.38        0.14      0.57 o 
   7   5   0        5.32        5.86      0.98 o 
   8   5   0       29.87       31.65      1.94 o 
   9   5   0      110.06      119.50      3.55 o 
  10   5   0        2.78        1.02      1.35 o 
  11   5   0        0.68       -0.18      1.30 o 
  12   5   0       13.52       12.59      2.14 o 
  13   5   0        1.14       -0.01      1.52 o 
  14   5   0        0.48       -0.33      1.92 o 
  15   5   0        8.29        9.04      3.29 o 
   0   6   0      129.43      141.83      5.15 o 
   1   6   0      126.67      146.74      3.83 o 
   2   6   0       12.09       12.00      1.03 o 
   3   6   0       92.77      105.40      2.81 o 
   4   6   0      206.99      234.66      4.84 o 
   5   6   0        0.42        0.32      0.56 o 
   6   6   0       21.75       29.09      1.68 o 
   7   6   0        0.28        0.02      0.65 o 
   8   6   0       44.81       49.64      2.38 o 
   9   6   0      342.72      350.86      8.96 o 
  10   6   0       31.18       36.72      3.00 o 
  11   6   0       10.45       11.86      2.09 o 
  12   6   0        0.00        0.04      1.43 o 
  13   6   0        0.00       -0.82      1.47 o 
  14   6   0       18.94       22.23      3.40 o 
  15   6   0        6.10       15.14      3.77 o 
   1   7   0      122.72      139.73      6.41 o 
   2   7   0      147.56      212.50      6.31 o 
   3   7   0      566.38      668.93     14.55 o 
   4   7   0      666.09      696.14     15.19 o 
   5   7   0       47.81       51.07      2.03 o 
   6   7   0      120.89      136.66      3.32 o 
   7   7   0        0.02       -0.58      0.69 o 
   8   7   0      149.03      145.85      3.82 o 
   9   7   0      151.71      147.95      4.94 o 
  10   7   0      174.81      156.89      5.18 o 
  11   7   0       42.83       37.62      3.16 o 
  12   7   0       16.66       18.30      2.52 o 
  13   7   0        0.11        0.66      1.62 o 
  14   7   0        5.94        5.76      2.58 o 
  15   7   0        0.01       -0.19      2.66 o 
   0   8   0     3373.28     3443.29    123.01 o 
   1   8   0        1.96        4.64      0.84 o 
   2   8   0      132.62      163.31      5.61 o 
   3   8   0        0.01       -0.11      0.59 o 
   4   8   0      638.42      660.93     13.97 o 
   5   8   0        1.11        0.10      0.65 o 
   6   8   0      297.33      280.74      6.76 o 
   7   8   0       13.25       10.92      1.40 o 
   8   8   0      272.08      287.21      7.86 o 
   9   8   0       65.50       61.47      3.48 o 
  10   8   0       13.62       14.86      2.23 o 
  11   8   0        8.14        4.00      1.59 o 
  12   8   0        0.10        0.17      1.53 o 
  13   8   0        5.39        2.56      2.03 o 
  14   8   0        2.58        2.07      2.29 o 
   1   9   0       30.17       23.05      2.13 o 
   2   9   0        0.03        0.00      0.58 o 
   3   9   0       76.51       82.26      3.61 o 
   4   9   0       12.26       19.42      1.63 o 
   5   9   0      249.60      229.72      5.34 o 
   6   9   0      102.63       89.19      3.01 o 
   7   9   0      154.20      156.23      4.75 o 
   8   9   0        8.40        9.20      1.77 o 
   9   9   0        5.37        4.40      1.55 o 
  10   9   0      164.78      173.10      5.65 o 
  11   9   0        0.86       -1.30      1.36 o 
  12   9   0       14.08       15.01      2.51 o 
  13   9   0        1.54        2.49      2.17 o 
  14   9   0       12.30       17.01      3.84 o 
   0  10   0      234.40      222.30      9.18 o 
   1  10   0      403.48      373.87     10.47 o 
   2  10   0        1.50        1.52      0.77 o 
   3  10   0       68.13       75.21      2.76 o 
   4  10   0      538.04      555.69     11.31 o 
   5  10   0      365.42      334.52      7.53 o 
   6  10   0        6.10        3.40      1.41 o 
   7  10   0       10.47       12.26      1.91 o 
   8  10   0       21.88       18.69      2.27 o 
   9  10   0        4.40        1.85      1.44 o 
  10  10   0       12.98       11.44      2.08 o 
  11  10   0       21.61       23.49      2.86 o 
  12  10   0        4.14        8.25      2.52 o 
  13  10   0        0.05       -1.29      1.99 o 
  14  10   0        1.86        1.08      2.71 o 
   1  11   0      237.16      258.93      4.98 o 
   2  11   0       10.42       11.02      1.48 o 
   3  11   0      106.71      116.08      4.61 o 
   4  11   0       30.07       34.01      2.44 o 
   5  11   0      205.70      222.60      5.32 o 
   6  11   0        5.45        5.74      1.40 o 
   7  11   0      129.95      105.23      4.67 o 
   8  11   0        0.94       -0.79      1.23 o 
   9  11   0        0.03        0.16      1.34 o 
  10  11   0        0.15        1.32      1.54 o 
  11  11   0        1.26        1.05      1.67 o 
  12  11   0       28.10       37.49      4.16 o 
  13  11   0       25.62       29.54      4.06 o 
   0  12   0     1364.78     1402.93     34.02 o 
   1  12   0      503.52      472.00      7.21 o 
   2  12   0        0.22       -1.11      1.11 o 
   3  12   0        0.11       -1.05      1.05 o 
   4  12   0        6.19        6.07      1.43 o 
   5  12   0      199.35      186.69      5.52 o 
   6  12   0      145.20      147.98      5.11 o 
   7  12   0        7.79        5.43      1.64 o 
   8  12   0        3.45        1.49      1.34 o 
   9  12   0        3.71        4.33      1.61 o 
  10  12   0        1.42        0.34      1.49 o 
  11  12   0       14.55       19.24      2.85 o 
  12  12   0        0.24        0.86      2.06 o 
   1  13   0       31.43       33.30      2.45 o 
   2  13   0        2.32        0.90      1.19 o 
   3  13   0        2.46        1.35      1.39 o 
   4  13   0       11.94       10.70      2.12 o 
   5  13   0        0.07        0.28      1.42 o 
   6  13   0        0.26        0.19      1.39 o 
   7  13   0        7.18        4.96      1.84 o 
   8  13   0        0.08        0.73      1.62 o 
   9  13   0        0.58        1.02      1.85 o 
  10  13   0        0.05        0.58      1.87 o 
  11  13   0        1.53        1.60      2.18 o 
  12  13   0        9.14       13.63      3.12 o 
   0  14   0       56.66       56.10      4.73 o 
   1  14   0        8.33        6.20      1.52 o 
   2  14   0       14.76       15.47      2.14 o 
   3  14   0       27.81       29.17      2.99 o 
   4  14   0       11.40       10.73      2.14 o 
   5  14   0        7.12        6.17      1.92 o 
   6  14   0        9.58        6.81      1.96 o 
   7  14   0        3.32        3.67      1.84 o 
   8  14   0        2.75        2.73      1.95 o 
   9  14   0        0.96        0.42      2.10 o 
  10  14   0        3.36        4.22      2.72 o 
  11  14   0        0.04       -0.38      2.47 o 
   1  15   0        0.00       -1.05      1.05 o 
   2  15   0       31.46       31.61      2.62 o 
   3  15   0        1.77        1.93      1.40 o 
   4  15   0        8.34        5.95      1.92 o 
   5  15   0        0.15       -1.19      1.47 o 
   6  15   0        0.31        0.17      1.63 o 
   7  15   0        0.84        2.06      1.85 o 
   8  15   0        2.51        3.21      2.33 o 
   9  15   0        0.04       -0.76      2.21 o 
  10  15   0        2.68        2.28      2.84 o 
   0  16   0       14.30       22.48      4.46 o 
   1  16   0       12.29       10.60      2.05 o 
   2  16   0        0.05        0.15      1.27 o 
   3  16   0        1.64        2.59      1.47 o 
   4  16   0       18.67       21.31      2.65 o 
   5  16   0        2.07        0.64      1.75 o 
   6  16   0        8.40        5.95      2.25 o 
   7  16   0        7.49        6.41      2.81 o 
   8  16   0        0.05       -0.03      2.41 o 
   9  16   0       22.00       23.33      4.32 o 
   1  17   0        2.34        0.74      1.54 o 
   2  17   0       17.68       17.68      2.37 o 
   3  17   0       41.88       56.54      4.54 o 
   4  17   0       25.25       28.45      3.14 o 
   5  17   0        1.19       -0.71      1.84 o 
   6  17   0       22.02       29.49      4.38 o 
   7  17   0        2.77        0.74      2.59 o 
   0  18   0        8.87       15.27      3.66 o 
   1  18   0        3.92        3.46      1.91 o 
   2  18   0        0.55        0.40      1.92 o 
   3  18   0       16.53       20.38      2.98 o 
   4  18   0       25.28       44.38      4.50 o 
   5  18   0        0.37        1.48      2.13 o 
   6  18   0        1.91        4.67      3.10 o 
   1  19   0       10.31       10.48      3.13 o 
   2  19   0        0.63       -1.26      2.36 o 
   3  19   0       21.35       23.50      4.22 o 
 -16   1   1        0.05       -1.48      2.36 o 
 -15   1   1        4.70        1.03      2.53 o 
 -14   1   1        2.67        2.16      2.13 o 
 -13   1   1        7.80        6.16      2.40 o 
 -12   1   1        2.95        2.85      1.50 o 
 -11   1   1       46.33       46.07      3.20 o 
 -10   1   1       16.96       18.07      2.11 o 
  -9   1   1       46.23       44.43      2.74 o 
  -8   1   1        0.27        0.68      0.82 o 
  -7   1   1       16.79       19.98      1.64 o 
  -6   1   1      204.80      167.76     26.33 o 
  -5   1   1      650.80      668.38     13.49 o 
  -4   1   1       57.79       59.52      1.42 o 
  -3   1   1       23.72       32.40      0.92 o 
  -2   1   1      721.18      688.64      7.42 o 
  -1   1   1       12.27       20.04      0.36 o 
   0   1   1      679.56      648.08     18.93 o 
   1   1   1     2061.13     2062.46     40.32 o 
   2   1   1     1293.61     1242.19     27.85 o 
   3   1   1      118.27      113.74      2.68 o 
   4   1   1        4.34        7.61      0.72 o 
   5   1   1       30.54       32.45      1.38 o 
   6   1   1      580.02      604.40     14.62 o 
   7   1   1        0.39        1.10      0.66 o 
   8   1   1        0.16       -0.21      0.64 o 
   9   1   1        9.97        9.07      1.27 o 
  10   1   1       82.22       80.20      3.67 o 
  11   1   1       14.59       11.05      1.93 o 
  12   1   1        1.79        1.09      1.49 o 
  13   1   1        0.00        0.62      1.42 o 
  14   1   1        0.70        0.12      1.51 o 
  15   1   1        4.70        3.74      2.09 o 
  16   1   1        1.32        0.67      2.09 o 
 -16   2   1        2.56        2.21      2.62 o 
 -15   2   1        1.37        0.91      2.43 o 
 -14   2   1        0.97        2.65      2.29 o 
 -13   2   1       23.05       24.19      3.60 o 
 -12   2   1       69.90       66.61      4.23 o 
 -11   2   1        0.01       -0.98      1.21 o 
 -10   2   1        0.39       -1.03      1.03 o 
  -9   2   1      568.29      543.40     14.29 o 
  -8   2   1        1.69        1.58      0.85 o 
  -7   2   1        0.42       -0.03      0.67 o 
  -6   2   1        2.52        2.87      0.58 o 
  -5   2   1      124.76      133.06      4.06 o 
  -4   2   1        0.02        0.74      0.36 o 
  -3   2   1     3201.26     3185.97     50.09 o 
  -2   2   1      103.29      107.28      1.63 o 
  -1   2   1       49.72       41.10      0.70 o 
   0   2   1     2947.84     2894.70     55.70 o 
   1   2   1       85.71       94.26      2.40 o 
   2   2   1        4.17        4.38      0.42 o 
   3   2   1     1684.63     1755.59     29.00 o 
   4   2   1      486.01      468.32      9.22 o 
   5   2   1        0.20        0.55      0.44 o 
   6   2   1       17.11       16.80      1.36 o 
   7   2   1        5.66        8.15      1.02 o 
   8   2   1        7.59        7.03      1.02 o 
   9   2   1       96.56       94.02      3.03 o 
  10   2   1      152.89      145.21      4.59 o 
  11   2   1       33.82       30.56      2.70 o 
  12   2   1       48.96       46.70      3.37 o 
  13   2   1       20.73       21.89      2.61 o 
  14   2   1        3.83        2.59      1.68 o 
  15   2   1        3.46        2.44      2.02 o 
  16   2   1        5.23        5.75      2.40 o 
 -16   3   1        4.33        5.64      3.03 o 
 -15   3   1        5.77        4.85      2.88 o 
 -14   3   1        0.68        1.31      2.33 o 
 -13   3   1        0.67        0.90      1.98 o 
 -12   3   1       27.48       33.62      3.13 o 
 -11   3   1       37.71       35.33      2.97 o 
 -10   3   1       50.73       46.36      3.10 o 
  -9   3   1        6.99        4.79      1.45 o 
  -8   3   1       36.41       32.51      2.14 o 
  -7   3   1      147.04      152.73      4.42 o 
  -6   3   1      299.28      375.93      8.27 o 
  -5   3   1      169.83      163.13      4.26 o 
  -4   3   1      490.74      565.18     13.13 o 
  -3   3   1      704.14      754.47     13.82 o 
  -2   3   1       42.06       31.71      0.90 o 
  -1   3   1     2587.07     2515.42     55.10 o 
   0   3   1     1199.91     1208.45     29.76 o 
   1   3   1     3887.72     3747.18    103.72 o 
   2   3   1      347.05      321.52      9.21 o 
   3   3   1      174.88      209.17      4.88 o 
   4   3   1      148.18      151.09      4.58 o 
   5   3   1      285.38      344.82      8.69 o 
   6   3   1      978.66     1079.78     25.38 o 
   7   3   1       34.00       29.56      1.66 o 
   8   3   1        0.05        0.74      0.73 o 
   9   3   1        2.01        0.93      0.90 o 
  10   3   1        7.51        3.84      1.54 o 
  11   3   1       75.99       77.71      3.87 o 
  12   3   1        1.67        1.50      1.44 o 
  13   3   1        8.22        8.37      2.00 o 
  14   3   1        2.40        3.62      1.80 o 
  15   3   1        2.78        2.20      2.05 o 
  16   3   1        0.03       -1.20      2.01 o 
 -15   4   1        3.80        3.30      2.67 o 
 -14   4   1       58.10       83.72      6.08 o 
 -13   4   1        7.00        7.79      2.58 o 
 -12   4   1        8.33        5.95      1.97 o 
 -11   4   1        0.70       -1.15      1.15 o 
 -10   4   1       36.92       34.44      2.80 o 
  -9   4   1      233.21      206.25      5.97 o 
  -8   4   1      156.24      152.11      4.21 o 
  -7   4   1       48.44       52.44      3.02 o 
  -6   4   1      115.65      154.46      4.25 o 
  -5   4   1     1508.63     1449.73     52.94 o 
  -4   4   1      253.97      299.84      7.26 o 
  -3   4   1        1.27        2.68      0.67 o 
  -2   4   1       64.67       51.12      5.75 o 
  -1   4   1      126.41      101.43      6.87 o 
   0   4   1      352.89      403.13     13.84 o 
   1   4   1       38.87       45.18      1.29 o 
   2   4   1       32.26       29.52      1.19 o 
   3   4   1      310.44      291.46      6.76 o 
   4   4   1      347.87      387.98      8.47 o 
   5   4   1      290.61      293.30      5.55 o 
   6   4   1      267.38      264.38      8.58 o 
   7   4   1      230.80      265.13      6.57 o 
   8   4   1        7.14        5.94      1.06 o 
   9   4   1      190.57      190.50      5.01 o 
  10   4   1       69.63       58.87      3.50 o 
  11   4   1        4.26        0.81      1.37 o 
  12   4   1        1.52       -0.51      1.30 o 
  13   4   1        9.85       10.26      2.15 o 
  14   4   1        4.62        5.83      2.00 o 
  15   4   1       32.18       50.76      4.26 o 
 -15   5   1       10.35       12.86      3.50 o 
 -14   5   1        0.97        1.21      2.36 o 
 -13   5   1        0.23       -0.23      1.98 o 
 -12   5   1        7.41        6.09      2.03 o 
 -11   5   1      114.23      109.93      4.51 o 
 -10   5   1       21.15       22.76      2.48 o 
  -9   5   1      754.62      799.21     15.23 o 
  -8   5   1      651.58      665.80     21.80 o 
  -7   5   1      184.10      182.17      6.80 o 
  -6   5   1      594.46      601.29     10.75 o 
  -5   5   1       44.01       46.69      2.13 o 
  -4   5   1     1368.78     1360.82     27.14 o 
  -3   5   1     1921.87     2010.16     36.76 o 
  -2   5   1     3243.23     3255.38     63.28 o 
  -1   5   1      488.20      527.76     16.61 o 
   0   5   1      883.66      934.92     30.89 o 
   1   5   1     2633.24     2757.65     83.27 o 
   2   5   1      638.78      633.15     17.83 o 
   3   5   1     2811.37     2937.89     69.86 o 
   4   5   1     1469.01     1506.20     30.87 o 
   5   5   1      574.37      597.91     13.37 o 
   6   5   1      619.89      655.95     17.96 o 
   7   5   1       14.84       15.09      1.40 o 
   8   5   1      414.97      427.66      8.97 o 
   9   5   1      809.34      865.30     15.00 o 
  10   5   1      403.12      422.99      7.89 o 
  11   5   1       22.99       17.20      2.27 o 
  12   5   1       20.33       19.22      2.48 o 
  13   5   1        7.26        4.94      1.84 o 
  14   5   1        0.49        1.84      1.82 o 
  15   5   1       18.12       23.27      3.19 o 
 -15   6   1       13.58       17.49      3.85 o 
 -14   6   1       96.57      119.14      7.08 o 
 -13   6   1       39.03       51.52      4.87 o 
 -12   6   1        0.83       -0.09      1.83 o 
 -11   6   1       29.27       37.20      3.08 o 
 -10   6   1      113.79      127.14      4.66 o 
  -9   6   1     1961.28     1899.71     48.28 o 
  -8   6   1      632.12      643.13      8.80 o 
  -7   6   1       23.73       27.56      2.10 o 
  -6   6   1        5.10        5.45      0.97 o 
  -5   6   1       86.97       90.10      2.78 o 
  -4   6   1      633.32      744.92     13.35 o 
  -3   6   1     2517.85     2727.72     35.99 o 
  -2   6   1        0.53        1.08      0.44 o 
  -1   6   1       52.67       45.53      1.45 o 
   0   6   1        1.37        0.22      0.39 o 
   1   6   1      138.93      115.88      4.00 o 
   2   6   1       33.82       34.94      1.56 o 
   3   6   1      276.63      305.46      7.45 o 
   4   6   1     1354.12     1519.70     40.54 o 
   5   6   1        5.22        7.23      0.97 o 
   6   6   1       19.49       19.78      1.50 o 
   7   6   1        9.03       10.56      1.23 o 
   8   6   1       30.90       36.25      2.23 o 
   9   6   1      932.49      918.25     25.15 o 
  10   6   1      682.37      688.29     13.37 o 
  11   6   1        3.50        2.89      1.46 o 
  12   6   1        0.68        0.74      1.48 o 
  13   6   1        1.51        2.42      1.70 o 
  14   6   1       54.94       75.77      4.67 o 
  15   6   1       31.65       50.28      4.34 o 
 -15   7   1        1.29       -0.20      2.41 o 
 -14   7   1       11.68       12.71      3.36 o 
 -13   7   1        0.04        0.76      2.16 o 
 -12   7   1        4.55        3.79      2.18 o 
 -11   7   1       25.17       16.18      2.61 o 
 -10   7   1       22.63       16.10      2.18 o 
  -9   7   1      362.14      361.60     11.83 o 
  -8   7   1      337.69      360.09      9.67 o 
  -7   7   1        0.61       -0.79      0.79 o 
  -6   7   1        0.23        0.19      0.64 o 
  -5   7   1        4.67        3.41      0.79 o 
  -4   7   1       46.17       50.82      1.89 o 
  -3   7   1      876.51      968.93     17.56 o 
  -2   7   1     1035.79     1222.20     29.90 o 
  -1   7   1       59.26       46.34      2.69 o 
   0   7   1      284.44      276.42      8.33 o 
   1   7   1      656.29      681.25     20.34 o 
   2   7   1      354.99      405.12     13.80 o 
   3   7   1     1286.57     1418.85     50.82 o 
   4   7   1      488.33      542.06     18.50 o 
   5   7   1       16.47       16.48      1.37 o 
   6   7   1       14.83       14.34      1.37 o 
   7   7   1        6.31        6.04      1.11 o 
   8   7   1      120.74      126.89      3.62 o 
   9   7   1      463.03      476.51     11.86 o 
  10   7   1      231.10      226.95      6.10 o 
  11   7   1        1.70        0.72      1.39 o 
  12   7   1        2.03        1.83      1.55 o 
  13   7   1        2.19        1.13      1.66 o 
  14   7   1        2.94        1.32      1.92 o 
  15   7   1        9.91       11.34      2.73 o 
 -14   8   1        1.36       -0.45      2.19 o 
 -13   8   1        2.67        2.49      2.44 o 
 -12   8   1        2.51        1.02      1.97 o 
 -11   8   1        1.09        1.16      1.65 o 
 -10   8   1        4.83        5.83      1.71 o 
  -9   8   1       77.13       82.19      3.90 o 
  -8   8   1       91.66       89.26      3.60 o 
  -7   8   1       18.56       16.42      1.62 o 
  -6   8   1        8.92       10.37      1.29 o 
  -5   8   1       19.75       18.60      1.46 o 
  -4   8   1        5.63        6.27      0.84 o 
  -3   8   1      132.44      126.77      2.38 o 
  -2   8   1      188.91      203.36      5.32 o 
  -1   8   1       82.01       94.55      2.74 o 
   0   8   1        4.38        4.89      0.82 o 
   1   8   1        4.52        3.74      0.82 o 
   2   8   1       82.25       93.46      2.88 o 
   3   8   1      141.22      136.63      4.94 o 
   4   8   1        5.22        4.05      0.92 o 
   5   8   1        0.02        0.02      0.66 o 
   6   8   1       10.96        9.05      1.20 o 
   7   8   1        0.42       -0.33      0.84 o 
   8   8   1       31.83       28.71      2.59 o 
   9   8   1       50.97       46.25      3.20 o 
  10   8   1       20.68       22.90      2.55 o 
  11   8   1        0.00       -0.34      1.31 o 
  12   8   1        2.05        0.52      1.45 o 
  13   8   1        0.64        0.71      1.70 o 
  14   8   1        1.36        0.56      1.95 o 
 -14   9   1        2.54       -0.09      2.20 o 
 -13   9   1        1.62       -0.28      1.97 o 
 -12   9   1        1.12       -0.96      1.76 o 
 -11   9   1        0.42       -1.49      1.49 o 
 -10   9   1        3.58        2.39      1.58 o 
  -9   9   1        0.53       -0.32      1.12 o 
  -8   9   1        0.05       -0.98      0.98 o 
  -7   9   1       10.49        8.69      1.58 o 
  -6   9   1        5.19        4.69      1.09 o 
  -5   9   1       17.96       15.57      1.33 o 
  -4   9   1       45.04       46.79      1.81 o 
  -3   9   1        1.16        1.32      0.56 o 
  -2   9   1       12.04        8.84      1.01 o 
  -1   9   1        4.00        4.32      0.76 o 
   0   9   1        7.25        6.57      1.07 o 
   1   9   1       22.88       23.30      1.65 o 
   2   9   1        9.38        6.21      1.13 o 
   3   9   1        8.43        5.56      1.12 o 
   4   9   1       10.33       10.88      1.33 o 
   5   9   1        7.11        7.14      1.24 o 
   6   9   1       26.34       29.29      2.17 o 
   7   9   1        3.62        0.51      1.21 o 
   8   9   1        0.43       -1.06      1.06 o 
   9   9   1        0.02       -1.10      1.10 o 
  10   9   1        1.55        1.37      1.43 o 
  11   9   1        4.24        3.22      1.66 o 
  12   9   1        0.36        0.40      1.56 o 
  13   9   1        0.01       -0.07      1.68 o 
  14   9   1        1.32       -0.19      1.92 o 
 -13  10   1        5.99        5.99      2.65 o 
 -12  10   1        2.24        1.48      2.02 o 
 -11  10   1        0.16       -0.47      1.71 o 
 -10  10   1        4.43        4.88      1.78 o 
  -9  10   1       45.30       48.65      3.15 o 
  -8  10   1        2.65        0.63      1.16 o 
  -7  10   1       36.91       34.15      2.54 o 
  -6  10   1       22.62       21.84      1.87 o 
  -5  10   1      152.67      153.45      3.33 o 
  -4  10   1        6.79        8.00      1.05 o 
  -3  10   1      137.87      137.15      3.51 o 
  -2  10   1       31.69       37.83      1.87 o 
  -1  10   1       42.56       44.93      1.79 o 
   0  10   1      273.67      250.35      4.95 o 
   1  10   1      200.05      182.61      4.28 o 
   2  10   1        5.31        5.90      0.98 o 
   3  10   1      147.09      145.80      4.99 o 
   4  10   1        0.83        1.40      1.05 o 
   5  10   1       14.83       17.04      2.53 o 
   6  10   1       85.89       86.18      4.15 o 
   7  10   1       14.21       11.37      1.90 o 
   8  10   1       20.62       15.63      2.14 o 
   9  10   1        6.21        4.58      1.64 o 
  10  10   1       22.59       27.61      2.88 o 
  11  10   1        0.55        0.03      1.45 o 
  12  10   1        0.36       -0.10      1.64 o 
  13  10   1        2.93       -0.13      1.86 o 
 -13  11   1        5.55        3.51      2.57 o 
 -12  11   1       28.79       38.88      4.19 o 
 -11  11   1        1.09        1.69      1.89 o 
 -10  11   1        0.03        0.32      1.58 o 
  -9  11   1        2.36        1.14      1.52 o 
  -8  11   1       20.94       18.04      2.13 o 
  -7  11   1       66.24       57.91      2.75 o 
  -6  11   1       13.45       16.36      1.76 o 
  -5  11   1        0.18       -0.13      0.88 o 
  -4  11   1      136.01      138.97      6.41 o 
  -3  11   1      116.10      125.33      4.15 o 
  -2  11   1       16.60       17.97      1.51 o 
  -1  11   1       65.00       64.67      2.12 o 
   0  11   1       68.56       64.85      2.98 o 
   1  11   1       89.74       83.10      3.28 o 
   2  11   1        1.29        0.45      0.96 o 
   3  11   1       88.22       99.19      4.54 o 
   4  11   1       13.20       10.91      1.90 o 
   5  11   1      123.24      121.35      4.75 o 
   6  11   1      110.24      110.78      4.80 o 
   7  11   1       30.56       27.37      2.94 o 
   8  11   1        0.05       -1.30      1.30 o 
   9  11   1       11.63        9.57      1.94 o 
  10  11   1        2.25        0.67      1.47 o 
  11  11   1        0.70        1.16      1.70 o 
  12  11   1       12.70       16.25      2.71 o 
  13  11   1       11.90       14.76      2.81 o 
 -12  12   1        0.23        0.97      2.30 o 
 -11  12   1        3.82        6.23      2.35 o 
 -10  12   1        4.58        8.97      2.39 o 
  -9  12   1       22.40       30.72      3.30 o 
  -8  12   1        1.10        0.81      1.41 o 
  -7  12   1        0.00        0.63      1.18 o 
  -6  12   1       14.77       11.69      1.80 o 
  -5  12   1      691.46      632.77     18.46 o 
  -4  12   1        3.09        1.54      1.31 o 
  -3  12   1       48.94       42.55      2.43 o 
  -2  12   1       36.03       31.12      2.02 o 
  -1  12   1      324.51      306.70      5.53 o 
   0  12   1     1095.84     1075.74     20.00 o 
   1  12   1      949.54      890.67     18.06 o 
   2  12   1       23.98       15.74      2.26 o 
   3  12   1       58.23       50.97      3.28 o 
   4  12   1       55.69       49.32      3.36 o 
   5  12   1      272.16      238.13      7.56 o 
   6  12   1      301.31      262.47      7.20 o 
   7  12   1        0.61       -1.26      1.26 o 
   8  12   1        0.00        1.01      1.54 o 
   9  12   1        0.68        2.04      1.69 o 
  10  12   1        5.50        5.09      2.10 o 
  11  12   1       12.63       22.74      2.96 o 
  12  12   1        0.90        1.26      1.95 o 
 -12  13   1       30.91       56.14      4.96 o 
 -11  13   1        2.54        3.07      2.23 o 
 -10  13   1        7.67        7.99      2.54 o 
  -9  13   1        8.24        9.39      2.43 o 
  -8  13   1       13.57       15.32      2.38 o 
  -7  13   1        0.48       -0.21      1.42 o 
  -6  13   1        0.72       -0.04      1.55 o 
  -5  13   1       30.46       26.27      2.95 o 
  -4  13   1       57.66       46.23      3.08 o 
  -3  13   1        0.00       -1.06      1.06 o 
  -2  13   1        6.04        4.16      1.32 o 
  -1  13   1        0.21       -0.56      1.08 o 
   0  13   1       23.71       23.95      2.18 o 
   1  13   1        7.30        3.03      1.44 o 
   2  13   1       15.58       13.14      2.16 o 
   3  13   1        0.47       -1.17      1.17 o 
   4  13   1        5.02        3.15      1.67 o 
   5  13   1       63.56       62.93      4.00 o 
   6  13   1        0.28       -1.30      1.30 o 
   7  13   1        1.75       -0.09      1.49 o 
   8  13   1        0.83       -0.63      1.53 o 
   9  13   1       27.16       37.87      3.77 o 
  10  13   1        1.81       -0.64      1.81 o 
  11  13   1        0.51        1.34      2.12 o 
 -11  14   1        2.96        2.85      2.86 o 
 -10  14   1       14.61       15.70      3.56 o 
  -9  14   1        1.59        1.60      2.36 o 
  -8  14   1       11.54       11.95      2.93 o 
  -7  14   1        2.71        0.57      1.94 o 
  -6  14   1       19.51       14.98      3.01 o 
  -5  14   1       33.28       26.99      2.94 o 
  -4  14   1        2.69        1.32      1.33 o 
  -3  14   1      124.87      138.34      4.75 o 
  -2  14   1       12.59        9.69      1.73 o 
  -1  14   1      204.88      190.62      5.53 o 
   0  14   1       31.50       32.23      2.63 o 
   1  14   1      131.39      127.64      4.44 o 
   2  14   1       62.08       59.87      3.82 o 
   3  14   1       97.74      111.13      4.97 o 
   4  14   1       42.35       45.19      3.52 o 
   5  14   1        9.91        7.72      1.95 o 
   6  14   1       29.65       21.18      2.88 o 
   7  14   1       15.59       12.78      2.50 o 
   8  14   1        1.01       -0.18      1.74 o 
   9  14   1        2.25        1.48      1.90 o 
  10  14   1        5.35        5.91      2.30 o 
  11  14   1        3.16        3.62      2.43 o 
 -10  15   1       10.30       14.54      3.55 o 
  -9  15   1        0.82        2.10      2.40 o 
  -8  15   1        9.28        6.40      2.80 o 
  -7  15   1        8.18       10.84      3.03 o 
  -6  15   1        1.83        1.23      1.66 o 
  -5  15   1        2.37        2.65      1.67 o 
  -4  15   1        0.08        0.58      1.52 o 
  -3  15   1        9.58        8.81      1.93 o 
  -2  15   1       18.54       19.91      2.69 o 
  -1  15   1       50.69       63.07      3.58 o 
   0  15   1        0.81        0.11      1.22 o 
   1  15   1        9.77       13.63      1.95 o 
   2  15   1       60.76       64.29      4.15 o 
   3  15   1        0.79        0.65      1.48 o 
   4  15   1        6.11        5.53      1.90 o 
   5  15   1        0.13        0.04      1.49 o 
   6  15   1        7.49        6.52      2.15 o 
   7  15   1        2.55        2.63      1.92 o 
   8  15   1        0.17       -0.85      1.80 o 
   9  15   1        6.70        2.80      2.17 o 
  10  15   1        9.06       13.34      3.02 o 
  -9  16   1       14.58       17.37      3.87 o 
  -8  16   1        2.65        2.59      2.64 o 
  -7  16   1        0.20        1.73      1.86 o 
  -6  16   1        2.27        5.24      2.18 o 
  -5  16   1        5.58        4.73      2.09 o 
  -4  16   1        1.20        3.46      1.72 o 
  -3  16   1        4.09        6.78      1.87 o 
  -2  16   1       16.98       21.02      2.83 o 
  -1  16   1        0.93        3.70      1.72 o 
   0  16   1        7.21        3.94      1.78 o 
   1  16   1        3.51        5.36      1.74 o 
   2  16   1        4.95        5.17      1.81 o 
   3  16   1       18.65       18.95      2.82 o 
   4  16   1        0.00        0.39      1.63 o 
   5  16   1        0.12       -1.49      1.52 o 
   6  16   1        3.94        2.29      1.93 o 
   7  16   1        0.04        0.32      1.91 o 
   8  16   1        0.01        1.12      2.12 o 
   9  16   1        7.55        5.06      3.89 o 
  -7  17   1        4.21        4.57      2.38 o 
  -6  17   1        0.28        1.63      2.04 o 
  -5  17   1        0.20       -1.33      1.58 o 
  -4  17   1        4.84        6.03      2.12 o 
  -3  17   1       19.01       29.16      3.46 o 
  -2  17   1       13.02       10.09      2.38 o 
  -1  17   1        1.03       -0.09      1.65 o 
   0  17   1        0.00        0.64      1.66 o 
   1  17   1        0.25       -0.39      1.49 o 
   2  17   1        3.20        1.92      1.70 o 
   3  17   1       18.06       24.23      3.29 o 
   4  17   1       12.84       20.19      3.06 o 
   5  17   1        0.67        2.17      2.03 o 
   6  17   1        1.52        3.55      2.26 o 
   7  17   1        0.04        0.21      2.11 o 
  -5  18   1        0.19       -0.59      1.84 o 
  -4  18   1        1.69        2.75      1.99 o 
  -3  18   1        7.89       10.97      2.58 o 
  -2  18   1        0.28        0.41      1.91 o 
  -1  18   1        1.26       -1.11      1.81 o 
   0  18   1        0.11       -1.56      1.56 o 
   1  18   1        0.08       -1.14      1.79 o 
   2  18   1        2.50        3.02      1.99 o 
   3  18   1        0.87       -0.01      1.73 o 
   4  18   1        3.28        6.00      2.37 o 
   5  18   1        0.31        1.75      2.20 o 
  -2  19   1        2.67        3.51      2.36 o 
  -1  19   1        0.06       -0.69      1.94 o 
   0  19   1        1.49        0.30      2.00 o 
   1  19   1        2.89        3.22      2.33 o 
   2  19   1        2.90        4.73      2.38 o 
 -16   0   2        0.17       -2.01      2.81 o 
 -15   0   2        1.42        1.65      2.68 o 
 -14   0   2        7.96        7.00      3.80 o 
 -13   0   2       16.75       12.46      3.93 o 
 -12   0   2        2.45        6.47      3.16 o 
 -11   0   2      374.39      348.37     18.86 o 
 -10   0   2      566.61      586.22     26.92 o 
  -9   0   2        8.90        6.83      1.61 o 
  -8   0   2       36.06       42.53      2.61 o 
  -7   0   2        1.36        0.42      0.67 o 
  -6   0   2     1617.42     1820.38     64.55 o 
  -5   0   2     2600.83     2844.90     91.61 o 
  -4   0   2     2486.05     2492.28    102.19 o 
  -3   0   2      110.40       93.49      3.40 o 
  -2   0   2      172.92      203.69      3.21 o 
  -1   0   2     1867.64     2012.40     23.88 o 
   0   0   2    53102.24    56721.61    310.24 o 
   2   0   2      506.18      511.33     23.96 o 
   3   0   2       39.70       40.41      2.18 o 
   4   0   2        8.04       10.40      1.13 o 
   5   0   2     1323.31     1357.69     53.74 o 
   6   0   2     1717.82     1833.17     23.35 o 
   7   0   2     1393.54     1495.99     15.42 o 
   8   0   2        1.58        1.57      1.20 o 
   9   0   2       28.37       27.00      3.22 o 
  10   0   2       22.24       26.50      3.42 o 
  11   0   2      289.15      320.11     13.04 o 
  12   0   2      250.94      267.05      9.63 o 
  13   0   2       18.64       13.82      3.05 o 
  14   0   2        2.44        1.01      2.29 o 
  15   0   2        5.10        3.24      2.71 o 
 -16   1   2        4.41        5.85      2.40 o 
 -15   1   2        1.42        0.38      2.09 o 
 -14   1   2       17.69       17.82      3.43 o 
 -13   1   2       10.80        6.19      2.29 o 
 -12   1   2       45.09       34.61      3.71 o 
 -11   1   2      497.76      426.30     23.04 o 
 -10   1   2        2.15        1.89      1.03 o 
  -9   1   2      339.49      309.47     11.60 o 
  -8   1   2      291.43      289.09      9.80 o 
  -7   1   2       70.65       75.30      1.89 o 
  -6   1   2      288.78      321.80      7.98 o 
  -5   1   2      599.44      631.31     15.30 o 
  -4   1   2       84.25       76.10      2.09 o 
  -3   1   2      112.76      122.31      3.24 o 
  -2   1   2      326.65      288.92      6.47 o 
  -1   1   2     2577.84     2622.59    104.53 o 
   0   1   2     1140.32     1174.09     52.38 o 
   1   1   2     5770.40     5816.02    159.05 o 
   2   1   2      745.70      758.19     26.85 o 
   3   1   2       76.91       65.64      2.04 o 
   4   1   2        8.22        8.71      0.78 o 
   5   1   2        5.45        7.80      0.88 o 
   6   1   2       71.69       72.51      2.50 o 
   7   1   2       52.66       52.22      2.65 o 
   8   1   2       14.37       15.52      1.66 o 
   9   1   2      127.72      139.10      4.09 o 
  10   1   2      137.47      137.63      4.40 o 
  11   1   2        4.24        2.50      1.55 o 
  12   1   2      260.37      242.83      6.45 o 
  13   1   2       16.19       14.49      2.25 o 
  14   1   2       12.98        7.32      2.08 o 
  15   1   2        4.79        5.63      2.12 o 
 -15   2   2        0.07       -1.23      1.99 o 
 -14   2   2        9.93        8.00      2.51 o 
 -13   2   2        6.03        4.46      2.27 o 
 -12   2   2        1.91       -0.69      1.69 o 
 -11   2   2       41.10       37.96      3.89 o 
 -10   2   2      129.19      115.90      3.30 o 
  -9   2   2       44.18       42.91      2.09 o 
  -8   2   2       13.94       12.02      1.14 o 
  -7   2   2       34.88       31.09      1.36 o 
  -6   2   2      686.70      758.78     13.34 o 
  -5   2   2       14.32       15.37      0.96 o 
  -4   2   2       62.36       60.68      1.42 o 
  -3   2   2       36.00       31.52      1.24 o 
  -2   2   2        1.22        1.21      0.27 o 
  -1   2   2       11.09        9.14      0.66 o 
   0   2   2     4880.94     4828.36    146.18 o 
   1   2   2     6304.81     6589.47    185.69 o 
   2   2   2        4.21        7.85      3.28 o 
   3   2   2        3.42        3.21      0.49 o 
   4   2   2       38.16       30.72      1.18 o 
   5   2   2       42.44       43.24      1.77 o 
   6   2   2       20.87       19.45      1.53 o 
   7   2   2      545.34      570.49      6.88 o 
   8   2   2       33.17       32.65      2.41 o 
   9   2   2        2.06        0.99      1.00 o 
  10   2   2       38.99       35.30      2.66 o 
  11   2   2       58.54       57.85      3.37 o 
  12   2   2       27.43       25.76      2.77 o 
  13   2   2        7.92        5.63      1.80 o 
  14   2   2        2.29        1.64      1.70 o 
  15   2   2        3.45        3.45      1.91 o 
 -15   3   2        0.17       -1.11      2.04 o 
 -14   3   2        0.14        0.01      1.93 o 
 -13   3   2        0.16       -0.16      1.67 o 
 -12   3   2        5.21        4.52      1.88 o 
 -11   3   2        0.11       -1.49      1.49 o 
 -10   3   2       82.70       78.47      2.71 o 
  -9   3   2        0.05       -0.70      0.70 o 
  -8   3   2       16.39       20.46      1.40 o 
  -7   3   2       31.13       29.50      1.41 o 
  -6   3   2        3.58        5.41      0.69 o 
  -5   3   2      174.57      183.09      5.07 o 
  -4   3   2      296.00      313.26      6.73 o 
  -3   3   2       67.01       58.71      1.44 o 
  -2   3   2       22.18       21.34      0.90 o 
  -1   3   2      215.81      223.63      6.69 o 
   0   3   2     1050.61     1042.85     31.78 o 
   1   3   2      582.87      560.20     20.08 o 
   2   3   2      344.47      343.10      6.24 o 
   3   3   2       19.42       17.89      1.10 o 
   4   3   2       61.21       55.29      1.58 o 
   5   3   2       75.91       77.61      2.32 o 
   6   3   2      153.87      161.61      3.56 o 
   7   3   2        5.63        6.40      1.16 o 
   8   3   2       22.33       22.56      1.90 o 
   9   3   2        4.56        3.93      1.19 o 
  10   3   2        0.10       -0.99      0.99 o 
  11   3   2       13.26        9.50      1.87 o 
  12   3   2        0.50       -1.27      1.27 o 
  13   3   2        4.88        7.24      1.90 o 
  14   3   2        0.41        0.12      1.57 o 
  15   3   2        0.04       -0.80      1.80 o 
 -15   4   2        1.66        1.17      2.04 o 
 -14   4   2        5.65        3.06      2.16 o 
 -13   4   2        7.03        4.00      2.07 o 
 -12   4   2       31.43       32.35      3.40 o 
 -11   4   2        4.23        1.56      1.52 o 
 -10   4   2        1.87        1.16      0.96 o 
  -9   4   2       14.76       13.17      1.36 o 
  -8   4   2        0.41        0.52      0.68 o 
  -7   4   2        2.83        2.18      0.64 o 
  -6   4   2      290.79      278.81      6.75 o 
  -5   4   2      174.83      169.45      3.97 o 
  -4   4   2        0.53        0.15      0.42 o 
  -3   4   2      422.27      396.60      6.66 o 
  -2   4   2      452.82      433.02      9.22 o 
  -1   4   2        8.69        6.49      0.50 o 
   0   4   2      984.15      949.23     28.66 o 
   1   4   2      645.15      600.66     15.06 o 
   2   4   2        1.24        0.49      0.35 o 
   3   4   2      228.70      237.38      6.69 o 
   4   4   2      317.67      306.53      4.74 o 
   5   4   2        0.70        0.67      0.61 o 
   6   4   2       75.25       74.81      2.60 o 
   7   4   2       88.06       82.89      3.12 o 
   8   4   2        0.50        0.90      0.89 o 
   9   4   2        4.13        2.41      1.21 o 
  10   4   2        6.56        4.47      1.54 o 
  11   4   2        0.27       -1.19      1.19 o 
  12   4   2        0.00       -0.93      1.29 o 
  13   4   2        7.35        6.53      1.88 o 
  14   4   2        1.36        0.55      1.65 o 
  15   4   2        2.26        0.18      1.92 o 
 -15   5   2        3.78        2.52      2.17 o 
 -14   5   2        3.67        5.08      2.44 o 
 -13   5   2        0.05        1.01      1.82 o 
 -12   5   2        7.55        6.55      2.06 o 
 -11   5   2        2.23        1.53      1.60 o 
 -10   5   2       10.29        8.71      1.52 o 
  -9   5   2       30.11       27.66      2.13 o 
  -8   5   2       74.24       76.93      2.82 o 
  -7   5   2        0.07       -0.47      0.62 o 
  -6   5   2       25.16       26.83      1.47 o 
  -5   5   2       12.57       12.06      1.01 o 
  -4   5   2        0.82        1.10      0.52 o 
  -3   5   2        6.49        6.64      0.63 o 
  -2   5   2      214.94      213.28      5.08 o 
  -1   5   2        0.11       -0.30      0.32 o 
   0   5   2      352.56      349.85     10.46 o 
   1   5   2       81.29       81.90      3.12 o 
   2   5   2        8.66        8.57      0.81 o 
   3   5   2      258.90      250.01      4.23 o 
   4   5   2       13.27       11.29      1.28 o 
   5   5   2       27.60       27.66      1.70 o 
   6   5   2       23.03       22.16      1.72 o 
   7   5   2        0.01       -0.51      0.69 o 
   8   5   2        2.44        1.99      1.01 o 
   9   5   2       46.48       55.30      3.11 o 
  10   5   2       35.04       42.31      3.09 o 
  11   5   2        0.12       -1.13      1.22 o 
  12   5   2        1.64       -0.68      1.35 o 
  13   5   2        4.63        5.16      1.72 o 
  14   5   2        0.08       -0.56      1.61 o 
  15   5   2        2.97        4.94      2.17 o 
 -15   6   2        1.27        2.51      2.22 o 
 -14   6   2       19.74       23.58      3.22 o 
 -13   6   2        8.66       10.73      2.36 o 
 -12   6   2        0.11        0.16      1.64 o 
 -11   6   2        0.74        0.67      1.55 o 
 -10   6   2        6.54        2.62      1.68 o 
  -9   6   2      238.74      244.20      7.21 o 
  -8   6   2      260.65      267.44      5.09 o 
  -7   6   2       13.34       11.77      1.20 o 
  -6   6   2        4.22        4.63      0.82 o 
  -5   6   2       41.14       52.78      1.78 o 
  -4   6   2       51.09       52.95      1.95 o 
  -3   6   2      238.67      249.55      5.94 o 
  -2   6   2       12.57       13.15      0.86 o 
  -1   6   2       40.77       48.53      1.37 o 
   0   6   2        9.82        9.42      0.81 o 
   1   6   2       12.76       15.41      1.30 o 
   2   6   2       34.90       36.56      1.62 o 
   3   6   2        3.14        3.62      0.87 o 
   4   6   2      105.24      101.29      3.18 o 
   5   6   2        9.09        6.26      1.21 o 
   6   6   2       14.40       14.50      1.54 o 
   7   6   2        2.43        1.15      0.90 o 
   8   6   2        0.00       -0.18      0.94 o 
   9   6   2       81.25       86.88      3.74 o 
  10   6   2      107.04      120.72      4.56 o 
  11   6   2        1.61        0.65      1.36 o 
  12   6   2        0.31       -0.87      1.33 o 
  13   6   2        0.58        0.47      1.49 o 
  14   6   2        2.38        1.73      1.84 o 
  15   6   2        8.00        9.11      3.46 o 
 -14   7   2        2.01        1.29      2.07 o 
 -13   7   2        0.67        0.24      1.86 o 
 -12   7   2        0.43        1.29      1.64 o 
 -11   7   2       57.49       54.22      3.64 o 
 -10   7   2        7.51        4.33      1.64 o 
  -9   7   2      184.64      155.51      4.55 o 
  -8   7   2       89.57       90.32      3.11 o 
  -7   7   2       71.08       60.29      2.73 o 
  -6   7   2       34.52       38.01      1.78 o 
  -5   7   2       63.49       68.86      2.09 o 
  -4   7   2       25.42       27.92      1.29 o 
  -3   7   2      783.99      818.94     21.86 o 
  -2   7   2      146.98      180.71      4.26 o 
  -1   7   2       59.70       73.38      2.16 o 
   0   7   2      196.24      208.46      6.89 o 
   1   7   2      274.09      278.95      4.15 o 
   2   7   2       10.78       14.56      1.29 o 
   3   7   2       93.86      117.34      4.14 o 
   4   7   2      673.08      679.62     15.94 o 
   5   7   2       32.52       31.81      2.24 o 
   6   7   2       78.28       82.52      3.45 o 
   7   7   2       43.79       49.04      3.15 o 
   8   7   2       30.07       26.50      2.35 o 
   9   7   2      113.72      118.97      4.32 o 
  10   7   2      183.04      179.39      5.92 o 
  11   7   2        8.71        8.94      1.89 o 
  12   7   2       43.88       35.68      3.30 o 
  13   7   2        1.11        0.75      1.64 o 
  14   7   2        0.51        0.66      1.79 o 
 -14   8   2        0.38        0.48      1.97 o 
 -13   8   2        0.82        1.52      1.85 o 
 -12   8   2       14.08       19.86      2.70 o 
 -11   8   2        1.32       -0.05      1.45 o 
 -10   8   2       45.11       40.58      3.11 o 
  -9   8   2       16.97       13.67      2.02 o 
  -8   8   2      155.97      150.79      5.15 o 
  -7   8   2      159.55      156.92      3.78 o 
  -6   8   2      338.26      334.39      7.08 o 
  -5   8   2        6.13        4.58      0.85 o 
  -4   8   2      136.16      144.92      2.93 o 
  -3   8   2      177.76      192.43      4.94 o 
  -2   8   2       53.89       58.37      2.25 o 
  -1   8   2      181.21      189.22      5.99 o 
   0   8   2      669.14      684.54     23.25 o 
   1   8   2      768.25      718.11     10.90 o 
   2   8   2      141.60      145.42      3.42 o 
   3   8   2       15.24       11.43      1.31 o 
   4   8   2      136.06      145.16      4.27 o 
   5   8   2      117.92      119.08      4.01 o 
   6   8   2        0.34       -0.12      0.98 o 
   7   8   2      189.29      191.62      5.74 o 
   8   8   2       81.24       86.13      3.66 o 
   9   8   2       81.75       89.65      3.92 o 
  10   8   2        9.51        8.74      1.83 o 
  11   8   2       25.46       27.61      2.83 o 
  12   8   2        1.74       -0.10      1.55 o 
  13   8   2        1.90        1.97      1.79 o 
  14   8   2        0.48        1.94      1.96 o 
 -14   9   2        0.02       -0.53      1.96 o 
 -13   9   2        7.74        7.99      2.43 o 
 -12   9   2        6.83        9.02      2.19 o 
 -11   9   2       17.65       14.24      2.35 o 
 -10   9   2       56.87       57.59      3.54 o 
  -9   9   2      101.76       94.42      5.02 o 
  -8   9   2        0.01       -0.45      1.06 o 
  -7   9   2       83.06       86.06      3.08 o 
  -6   9   2        2.29        2.97      0.94 o 
  -5   9   2       21.17       19.07      1.49 o 
  -4   9   2      212.46      192.24      5.44 o 
  -3   9   2      328.35      343.40      9.48 o 
  -2   9   2        1.98        0.63      0.58 o 
  -1   9   2       60.64       56.13      2.13 o 
   0   9   2        0.25        0.62      0.66 o 
   1   9   2       14.40       15.48      1.29 o 
   2   9   2       45.49       40.62      2.14 o 
   3   9   2        3.85        1.89      1.01 o 
   4   9   2      137.21      137.89      4.31 o 
   5   9   2      232.49      219.94      5.56 o 
   6   9   2        3.03        1.06      1.19 o 
   7   9   2        0.44       -0.92      1.13 o 
   8   9   2       65.33       62.84      3.82 o 
   9   9   2        0.31       -0.85      1.19 o 
  10   9   2       47.61       45.09      3.27 o 
  11   9   2       29.74       30.70      3.00 o 
  12   9   2       11.48       11.16      2.22 o 
  13   9   2        3.40        6.10      2.13 o 
 -13  10   2        0.67        0.61      1.92 o 
 -12  10   2        3.07        3.08      1.99 o 
 -11  10   2        5.04        6.45      1.97 o 
 -10  10   2       31.96       36.73      3.12 o 
  -9  10   2        1.90        0.60      1.35 o 
  -8  10   2        1.88        0.04      1.17 o 
  -7  10   2       23.41       22.67      2.13 o 
  -6  10   2       88.14       90.64      3.10 o 
  -5  10   2      331.32      318.44      8.80 o 
  -4  10   2       13.21       16.94      1.33 o 
  -3  10   2      339.59      366.60     13.20 o 
  -2  10   2        2.97        0.90      0.71 o 
  -1  10   2       92.46       87.06      3.82 o 
   0  10   2      260.01      238.74      4.75 o 
   1  10   2      238.64      218.87      5.14 o 
   2  10   2      130.82      125.81      4.13 o 
   3  10   2        1.09       -0.45      0.92 o 
   4  10   2      219.83      224.08      6.15 o 
   5  10   2       13.18       16.16      2.14 o 
   6  10   2      320.00      307.16      7.53 o 
   7  10   2       37.69       40.02      3.22 o 
   8  10   2       26.43       25.87      2.92 o 
   9  10   2        0.38        0.20      1.49 o 
  10  10   2        0.97        1.80      1.62 o 
  11  10   2       24.24       22.21      2.63 o 
  12  10   2        4.23        2.80      1.84 o 
  13  10   2        1.86        1.99      1.93 o 
 -13  11   2       11.60       12.02      3.09 o 
 -12  11   2       41.74       57.44      4.75 o 
 -11  11   2        6.31        8.92      2.44 o 
 -10  11   2        1.10       -1.10      1.57 o 
  -9  11   2        0.07        1.81      1.68 o 
  -8  11   2        1.09       -0.49      1.31 o 
  -7  11   2       44.46       35.16      3.19 o 
  -6  11   2       39.78       26.29      2.63 o 
  -5  11   2        8.56        6.73      1.33 o 
  -4  11   2      321.56      335.66     10.82 o 
  -3  11   2       64.82       60.77      2.37 o 
  -2  11   2       25.63       24.34      1.71 o 
  -1  11   2      105.21      117.55      3.59 o 
   0  11   2      233.50      232.03      5.18 o 
   1  11   2       34.59       38.79      2.55 o 
   2  11   2       53.29       58.73      3.23 o 
   3  11   2        1.42       -0.11      1.13 o 
   4  11   2       36.62       37.06      2.92 o 
   5  11   2      149.02      141.85      5.02 o 
   6  11   2        0.23        1.60      1.44 o 
   7  11   2        9.74        5.90      1.82 o 
   8  11   2       48.00       44.35      3.45 o 
   9  11   2        0.13        0.50      1.54 o 
  10  11   2        0.09       -0.35      1.52 o 
  11  11   2        0.62       -0.42      1.79 o 
  12  11   2        1.04       -0.65      1.89 o 
 -12  12   2        3.99        5.36      2.51 o 
 -11  12   2        3.81        5.66      2.39 o 
 -10  12   2        6.48        9.60      2.48 o 
  -9  12   2       10.69       10.19      2.40 o 
  -8  12   2        1.59       -0.37      1.47 o 
  -7  12   2        0.01        1.41      1.45 o 
  -6  12   2       26.46       27.72      2.79 o 
  -5  12   2      191.62      199.83     10.91 o 
  -4  12   2       59.75       64.16      3.24 o 
  -3  12   2        0.21       -0.88      0.88 o 
  -2  12   2        1.75       -0.13      1.02 o 
  -1  12   2       48.19       42.44      3.67 o 
   0  12   2      725.14      718.45     10.26 o 
   1  12   2      829.29      803.90     12.63 o 
   2  12   2      102.55       85.43      4.04 o 
   3  12   2        1.67       -1.14      1.14 o 
   4  12   2        0.00       -1.04      1.04 o 
   5  12   2       33.60       34.36      3.08 o 
   6  12   2      200.65      201.61      6.35 o 
   7  12   2       30.41       29.85      3.11 o 
   8  12   2        0.03        0.91      1.53 o 
   9  12   2        0.29       -0.77      1.48 o 
  10  12   2        4.61        6.79      2.17 o 
  11  12   2        3.81        5.37      2.28 o 
  12  12   2        5.81        7.91      2.61 o 
 -11  13   2        5.36        7.76      2.71 o 
 -10  13   2        0.03        1.41      1.98 o 
  -9  13   2        0.09        0.76      1.84 o 
  -8  13   2        0.31        1.13      1.72 o 
  -7  13   2        4.83        4.34      1.56 o 
  -6  13   2        9.87        7.04      1.69 o 
  -5  13   2        0.02        0.06      1.17 o 
  -4  13   2       12.01       11.25      1.70 o 
  -3  13   2        7.85        6.41      1.42 o 
  -2  13   2        4.65        4.49      1.55 o 
  -1  13   2       17.00       15.51      2.04 o 
   0  13   2       46.07       47.34      3.27 o 
   1  13   2        0.21        1.54      1.30 o 
   2  13   2        0.38       -0.22      1.23 o 
   3  13   2        7.98        7.74      1.83 o 
   4  13   2        0.03       -1.17      1.29 o 
   5  13   2        0.49        0.25      1.51 o 
   6  13   2        2.45        3.76      1.69 o 
   7  13   2        0.02       -0.53      1.43 o 
   8  13   2        1.69       -0.09      1.54 o 
   9  13   2        0.35        1.69      1.83 o 
  10  13   2        0.00        0.89      1.92 o 
  11  13   2        0.09        0.50      2.04 o 
 -10  14   2        2.00        0.15      2.38 o 
  -9  14   2        2.56        1.52      1.80 o 
  -8  14   2        1.81        1.75      1.78 o 
  -7  14   2        2.00        2.66      1.67 o 
  -6  14   2        3.93        3.08      1.64 o 
  -5  14   2        7.26        5.11      1.75 o 
  -4  14   2       10.43        8.31      1.77 o 
  -3  14   2       13.23       11.47      2.08 o 
  -2  14   2       20.51       20.38      2.50 o 
  -1  14   2        1.97        3.59      1.47 o 
   0  14   2       20.74       20.81      2.41 o 
   1  14   2       26.18       22.84      2.66 o 
   2  14   2        4.16        3.11      1.57 o 
   3  14   2       19.85       21.55      2.71 o 
   4  14   2       10.74       11.04      2.21 o 
   5  14   2        3.04        2.22      1.60 o 
   6  14   2        5.06        4.66      1.89 o 
   7  14   2        4.27        2.59      1.80 o 
   8  14   2        1.81       -1.10      1.73 o 
   9  14   2        0.72        1.16      1.88 o 
  10  14   2        0.49        0.10      1.97 o 
  -9  15   2        4.12        4.92      2.73 o 
  -8  15   2        2.14        0.15      1.82 o 
  -7  15   2        0.02       -0.83      1.55 o 
  -6  15   2        0.14       -0.31      1.57 o 
  -5  15   2        0.52       -0.28      1.27 o 
  -4  15   2        0.66       -0.17      1.27 o 
  -3  15   2        6.67        5.97      1.86 o 
  -2  15   2        8.59        7.57      1.90 o 
  -1  15   2       13.36       11.78      2.21 o 
   0  15   2        1.34        0.39      1.33 o 
   1  15   2        3.44        1.34      1.59 o 
   2  15   2       10.30       10.40      2.65 o 
   3  15   2        4.95        4.55      1.75 o 
   4  15   2       10.56        8.66      2.12 o 
   5  15   2        0.97       -0.18      1.50 o 
   6  15   2        0.28       -0.87      1.55 o 
   7  15   2        0.01       -0.62      1.68 o 
   8  15   2        0.03        0.30      1.89 o 
   9  15   2        1.72        0.36      2.03 o 
  -8  16   2        8.61       10.35      3.19 o 
  -7  16   2        0.01       -1.31      1.72 o 
  -6  16   2       21.19       22.66      2.88 o 
  -5  16   2        0.30       -0.45      1.52 o 
  -4  16   2        1.44        1.22      1.63 o 
  -3  16   2       14.64       17.66      2.65 o 
  -2  16   2        0.07        0.38      1.55 o 
  -1  16   2        4.47        3.62      1.77 o 
   0  16   2       11.61       14.52      2.35 o 
   1  16   2        9.46       13.67      2.23 o 
   2  16   2        1.60       -0.77      1.49 o 
   3  16   2        1.66        2.17      1.73 o 
   4  16   2        9.04        9.80      2.31 o 
   5  16   2        1.91        0.77      1.81 o 
   6  16   2        0.35       -0.06      1.77 o 
   7  16   2       11.10       12.92      2.76 o 
   8  16   2        0.10       -0.16      2.00 o 
  -7  17   2       16.23       21.39      4.09 o 
  -6  17   2        4.15        3.50      2.01 o 
  -5  17   2       12.66       14.47      2.57 o 
  -4  17   2       10.13        8.11      2.35 o 
  -3  17   2       18.76       28.77      3.36 o 
  -2  17   2       32.47       43.21      3.81 o 
  -1  17   2        0.57       -0.90      1.73 o 
   0  17   2        2.57       -0.53      1.68 o 
   1  17   2        0.33        0.57      1.62 o 
   2  17   2        0.57       -1.28      1.52 o 
   3  17   2       31.73       42.32      4.02 o 
   4  17   2       27.85       40.56      4.00 o 
   5  17   2       19.01       19.05      3.12 o 
   6  17   2        5.15        5.64      2.39 o 
  -4  18   2        6.43       11.13      3.30 o 
  -3  18   2       35.24       45.88      4.18 o 
  -2  18   2        7.50        5.81      2.37 o 
  -1  18   2        5.83        5.26      2.21 o 
   0  18   2        0.47        1.18      1.94 o 
   1  18   2        0.92        1.19      1.94 o 
   2  18   2        6.82        9.79      2.41 o 
   3  18   2        0.71       -0.22      2.01 o 
   4  18   2       11.27       16.82      3.05 o 
 -15   1   3        1.28        0.52      2.40 o 
 -14   1   3        4.23        4.26      2.36 o 
 -13   1   3        1.30        2.32      1.87 o 
 -12   1   3        0.55        0.20      0.87 o 
 -11   1   3        5.99        4.84      1.03 o 
 -10   1   3       22.68       21.56      2.01 o 
  -9   1   3       53.20       52.17      2.15 o 
  -8   1   3        0.01        0.20      0.76 o 
  -7   1   3        0.57        0.51      0.65 o 
  -6   1   3        5.79        4.05      0.76 o 
  -5   1   3      297.30      326.97      8.41 o 
  -4   1   3       17.69       15.61      0.92 o 
  -3   1   3       15.15       24.39      1.28 o 
  -2   1   3        2.74        2.70      0.45 o 
  -1   1   3       73.71       80.77      4.50 o 
   0   1   3      647.93      633.04     39.64 o 
   1   1   3      306.24      328.65     10.12 o 
   2   1   3       22.41       28.71      1.84 o 
   3   1   3      245.44      247.17      6.64 o 
   4   1   3       30.34       31.19      1.93 o 
   5   1   3        2.05        0.53      0.51 o 
   6   1   3       77.74       71.42      2.13 o 
   7   1   3       52.22       57.84      2.28 o 
   8   1   3        0.21       -0.08      0.75 o 
   9   1   3        2.87        2.13      1.02 o 
  10   1   3       21.79       20.69      2.18 o 
  11   1   3        7.40        3.12      1.44 o 
  12   1   3       15.11       15.26      2.17 o 
  13   1   3        0.84       -0.08      1.41 o 
  14   1   3        0.76        1.33      1.63 o 
  15   1   3        0.79       -1.35      2.42 o 
 -15   2   3       10.32       12.41      3.39 o 
 -14   2   3        1.36        3.18      2.37 o 
 -13   2   3        5.21        2.32      1.91 o 
 -12   2   3       28.31       26.27      1.88 o 
 -11   2   3       44.98       40.97      2.48 o 
 -10   2   3       41.02       38.00      2.25 o 
  -9   2   3      176.17      158.60      6.56 o 
  -8   2   3      121.31      112.83      4.57 o 
  -7   2   3        4.48        3.23      0.82 o 
  -6   2   3        1.78        2.57      0.70 o 
  -5   2   3        9.69        8.92      0.88 o 
  -4   2   3       29.63       32.25      1.24 o 
  -3   2   3      223.93      227.63      7.53 o 
  -2   2   3      804.15      819.38     18.90 o 
  -1   2   3        0.07       -0.32      0.32 o 
   0   2   3      121.22      129.25     10.80 o 
   1   2   3      786.15      802.81     28.00 o 
   2   2   3       36.78       32.40      1.61 o 
   3   2   3       11.00       11.82      1.21 o 
   4   2   3      551.49      532.61      8.01 o 
   5   2   3        5.87        5.87      0.91 o 
   6   2   3       14.99       15.00      1.34 o 
   7   2   3       21.02       20.05      1.62 o 
   8   2   3        4.17        3.00      0.97 o 
   9   2   3        0.00       -0.83      0.83 o 
  10   2   3       92.38       93.85      3.66 o 
  11   2   3        2.29       -1.23      1.23 o 
  12   2   3        1.09       -0.25      1.40 o 
  13   2   3       19.13       16.24      2.50 o 
  14   2   3        3.42        1.42      1.72 o 
  15   2   3        0.60        0.07      2.51 o 
 -15   3   3        0.33       -1.07      2.36 o 
 -14   3   3        3.61        7.11      2.79 o 
 -13   3   3        1.12        1.29      1.76 o 
 -12   3   3        2.26        2.62      1.56 o 
 -11   3   3        1.45        4.04      1.21 o 
 -10   3   3       63.68       62.47      2.79 o 
  -9   3   3       12.75        9.53      1.33 o 
  -8   3   3        4.73        3.17      0.78 o 
  -7   3   3        0.03        0.11      0.68 o 
  -6   3   3       28.78       31.77      1.61 o 
  -5   3   3      592.31      614.50     17.27 o 
  -4   3   3      268.56      277.89      9.48 o 
  -3   3   3        2.04        0.40      0.49 o 
  -2   3   3        7.89        7.74      0.78 o 
  -1   3   3      176.25      180.69      3.55 o 
   0   3   3     1069.37     1113.19     36.87 o 
   1   3   3      165.64      163.02      8.12 o 
   2   3   3      327.49      311.98      8.12 o 
   3   3   3        0.08       -0.25      0.58 o 
   4   3   3      150.20      148.88      4.92 o 
   5   3   3       58.91       54.77      2.11 o 
   6   3   3       37.15       36.15      2.12 o 
   7   3   3      147.07      147.92      3.45 o 
   8   3   3       35.57       38.08      2.20 o 
   9   3   3        1.97        2.09      1.05 o 
  10   3   3        3.42        0.84      1.26 o 
  11   3   3       12.88       11.61      1.99 o 
  12   3   3       18.19       16.43      2.23 o 
  13   3   3        6.73        7.37      1.94 o 
  14   3   3        1.14        1.53      1.75 o 
  15   3   3        0.17       -0.41      2.57 o 
 -15   4   3        0.72       -1.96      2.27 o 
 -14   4   3       40.81       56.04      5.12 o 
 -13   4   3       10.01       13.87      2.72 o 
 -12   4   3       15.23       14.34      2.24 o 
 -11   4   3        4.99        2.53      1.16 o 
 -10   4   3        2.85        0.79      1.05 o 
  -9   4   3      105.88       90.07      3.03 o 
  -8   4   3      285.97      261.61      7.37 o 
  -7   4   3       37.36       34.38      2.07 o 
  -6   4   3      160.58      175.33      5.55 o 
  -5   4   3      172.35      171.37      4.76 o 
  -4   4   3      215.00      219.26      7.28 o 
  -3   4   3      349.99      394.49     14.66 o 
  -2   4   3       41.27       38.91      1.72 o 
  -1   4   3       57.80       52.78      1.89 o 
   0   4   3        0.04       -0.09      0.47 o 
   1   4   3       98.99       91.25      3.39 o 
   2   4   3        2.67        1.08      0.64 o 
   3   4   3       38.02       32.05      1.95 o 
   4   4   3        4.70        2.56      0.60 o 
   5   4   3       52.87       56.05      2.33 o 
   6   4   3      352.37      353.91      8.55 o 
   7   4   3       34.50       36.87      2.03 o 
   8   4   3       14.11       12.78      1.57 o 
   9   4   3       20.81       15.46      1.85 o 
  10   4   3       62.03       54.98      3.26 o 
  11   4   3       13.37        9.60      1.92 o 
  12   4   3        0.02       -0.75      1.27 o 
  13   4   3        1.55       -0.21      1.48 o 
  14   4   3        1.50        2.40      1.76 o 
 -15   5   3        0.83       -1.22      2.36 o 
 -14   5   3        8.69        9.10      3.21 o 
 -13   5   3        8.09        5.67      2.29 o 
 -12   5   3        8.55        6.64      1.88 o 
 -11   5   3       11.58        7.99      1.49 o 
 -10   5   3       56.23       46.91      2.56 o 
  -9   5   3      148.20      136.04      3.71 o 
  -8   5   3      377.48      391.53      7.55 o 
  -7   5   3      255.54      250.35      7.10 o 
  -6   5   3        0.10       -0.07      0.47 o 
  -5   5   3      429.06      461.28     13.15 o 
  -4   5   3      170.80      172.38      5.23 o 
  -3   5   3      456.41      461.47     15.93 o 
  -2   5   3     1031.68     1031.33     38.86 o 
  -1   5   3      448.03      449.53     14.27 o 
   0   5   3      691.45      633.68     23.31 o 
   1   5   3      138.91      137.93      6.09 o 
   2   5   3       90.30       83.77      3.72 o 
   3   5   3      912.38      887.34     13.04 o 
   4   5   3      656.44      624.18      5.50 o 
   5   5   3      578.10      582.63      7.31 o 
   6   5   3        1.25       -0.20      0.85 o 
   7   5   3      208.55      209.13      5.04 o 
   8   5   3       88.48       91.00      3.21 o 
   9   5   3      327.94      346.92      6.83 o 
  10   5   3      436.74      465.05      9.26 o 
  11   5   3       53.53       58.81      3.49 o 
  12   5   3       28.37       32.75      3.03 o 
  13   5   3        0.01        0.82      1.51 o 
  14   5   3        0.21        1.97      1.77 o 
 -14   6   3       37.40       46.58      5.26 o 
 -13   6   3       98.83      131.42     12.76 o 
 -12   6   3        7.33        8.03      2.14 o 
 -11   6   3        1.89        2.81      1.51 o 
 -10   6   3       15.14       12.63      1.68 o 
  -9   6   3      741.33      723.25     15.90 o 
  -8   6   3     1429.94     1347.27     30.27 o 
  -7   6   3      169.72      171.34      4.60 o 
  -6   6   3       10.77       11.07      0.92 o 
  -5   6   3       25.69       22.43      1.23 o 
  -4   6   3        0.81        1.71      0.71 o 
  -3   6   3     1256.01     1301.90     43.20 o 
  -2   6   3      492.14      504.70     21.88 o 
  -1   6   3        0.04       -0.52      0.52 o 
   0   6   3       14.08       11.59      1.15 o 
   1   6   3        4.09        7.85      1.19 o 
   2   6   3       40.24       36.06      1.67 o 
   3   6   3       37.60       36.12      1.63 o 
   4   6   3      171.96      156.03      3.18 o 
   5   6   3      115.64      121.11      3.92 o 
   6   6   3        9.89        7.68      1.38 o 
   7   6   3        0.22       -0.87      0.87 o 
   8   6   3        0.50        0.16      1.14 o 
   9   6   3       68.35       70.48      3.41 o 
  10   6   3      422.94      457.08     15.73 o 
  11   6   3       39.88       39.23      3.17 o 
  12   6   3        1.27        4.11      1.63 o 
  13   6   3        0.05       -0.03      1.51 o 
  14   6   3        3.06        4.52      2.75 o 
 -14   7   3        4.62        3.75      2.84 o 
 -13   7   3        0.26        1.31      2.31 o 
 -12   7   3        0.29        0.53      1.81 o 
 -11   7   3        1.23        0.86      1.48 o 
 -10   7   3       18.73       15.94      1.86 o 
  -9   7   3       76.71       65.14      2.91 o 
  -8   7   3      204.88      199.19      8.19 o 
  -7   7   3       51.20       50.08      2.05 o 
  -6   7   3        2.49        1.76      0.67 o 
  -5   7   3        0.01       -0.08      0.49 o 
  -4   7   3        2.59        2.03      0.53 o 
  -3   7   3      173.15      182.39      5.85 o 
  -2   7   3      410.75      446.81     11.36 o 
  -1   7   3      113.51      115.71      3.81 o 
   0   7   3      337.13      325.00      7.95 o 
   1   7   3       36.02       35.49      1.49 o 
   2   7   3       30.21       31.57      1.56 o 
   3   7   3      427.18      442.94      5.17 o 
   4   7   3      513.87      527.50      8.11 o 
   5   7   3      107.81      117.18      3.85 o 
   6   7   3       10.29       10.15      1.57 o 
   7   7   3        0.91        1.97      1.15 o 
   8   7   3        5.14        4.25      1.53 o 
   9   7   3      195.32      203.61      9.79 o 
  10   7   3      246.78      262.76      6.22 o 
  11   7   3       47.04       52.14      3.39 o 
  12   7   3        7.49        7.02      1.88 o 
  13   7   3        0.31        0.68      1.60 o 
  14   7   3        0.94        1.74      2.67 o 
 -14   8   3        0.57        0.15      2.47 o 
 -13   8   3        5.58        6.16      2.77 o 
 -12   8   3        1.71        2.94      1.94 o 
 -11   8   3        2.80        3.79      1.83 o 
 -10   8   3        0.26        0.37      1.27 o 
  -9   8   3       30.84       32.70      2.35 o 
  -8   8   3      102.94       94.11      2.89 o 
  -7   8   3       58.26       52.41      2.18 o 
  -6   8   3        3.77        3.49      0.82 o 
  -5   8   3       23.46       20.32      1.27 o 
  -4   8   3        0.76        0.57      0.55 o 
  -3   8   3        7.39        9.73      1.30 o 
  -2   8   3      148.92      154.31      4.92 o 
  -1   8   3       81.87       78.09      3.09 o 
   0   8   3        9.80       10.61      1.01 o 
   1   8   3       12.47        8.90      1.05 o 
   2   8   3        8.84        7.88      1.07 o 
   3   8   3       24.19       21.28      1.61 o 
   4   8   3       13.58       14.93      1.50 o 
   5   8   3        0.40        1.11      0.83 o 
   6   8   3        1.75        0.06      0.97 o 
   7   8   3        0.48       -0.63      1.13 o 
   8   8   3        0.86       -1.21      1.21 o 
   9   8   3       12.46        7.21      2.12 o 
  10   8   3       15.22       15.25      2.44 o 
  11   8   3        0.69        0.78      1.67 o 
  12   8   3        0.01        0.53      1.73 o 
  13   8   3        0.52        0.59      1.96 o 
 -13   9   3        3.16        0.70      2.41 o 
 -12   9   3        0.01        1.78      2.19 o 
 -11   9   3        0.75        2.62      1.82 o 
 -10   9   3        1.50        1.91      1.42 o 
  -9   9   3        0.58        0.25      1.04 o 
  -8   9   3        0.66       -0.81      0.81 o 
  -7   9   3        1.26        0.28      0.83 o 
  -6   9   3        6.38        4.94      1.01 o 
  -5   9   3       22.97       22.25      2.13 o 
  -4   9   3        2.60        3.17      0.72 o 
  -3   9   3       14.54       12.99      1.13 o 
  -2   9   3        0.16       -0.36      0.57 o 
  -1   9   3        0.00       -0.29      0.60 o 
   0   9   3       12.75       11.96      1.17 o 
   1   9   3        3.20        2.03      0.80 o 
   2   9   3        0.03        0.21      0.70 o 
   3   9   3        5.13        3.58      0.93 o 
   4   9   3        1.57        2.58      0.93 o 
   5   9   3        6.69        6.19      1.21 o 
   6   9   3        0.88        1.60      1.27 o 
   7   9   3        1.54        0.04      1.23 o 
   8   9   3        1.33       -1.39      1.39 o 
   9   9   3        0.11       -1.36      1.36 o 
  10   9   3        0.71       -0.21      1.49 o 
  11   9   3        2.59        1.99      1.80 o 
  12   9   3        0.53        0.76      1.82 o 
  13   9   3        0.13       -0.82      2.28 o 
 -13  10   3        0.60        2.02      3.13 o 
 -12  10   3        4.30        1.88      2.90 o 
 -11  10   3        0.38       -0.32      1.63 o 
 -10  10   3        0.34        0.03      1.25 o 
  -9  10   3       28.00       29.04      2.36 o 
  -8  10   3        9.49        8.57      1.45 o 
  -7  10   3        9.87        9.00      1.30 o 
  -6  10   3        5.27        4.63      1.08 o 
  -5  10   3       57.80       55.73      2.30 o 
  -4  10   3       26.66       24.19      1.56 o 
  -3  10   3        0.09       -0.16      0.68 o 
  -2  10   3       72.78       77.42      2.43 o 
  -1  10   3        0.86        0.12      0.72 o 
   0  10   3       69.58       69.02      2.59 o 
   1  10   3      113.44      104.74      3.71 o 
   2  10   3       40.48       41.09      2.22 o 
   3  10   3       11.68       11.95      1.48 o 
   4  10   3       25.02       27.90      2.09 o 
   5  10   3        6.39        6.38      1.36 o 
   6  10   3       62.30       65.34      3.58 o 
   7  10   3        4.07        1.44      1.52 o 
   8  10   3       13.94        7.56      2.01 o 
   9  10   3        2.82        1.69      1.59 o 
  10  10   3        7.55        6.98      2.05 o 
  11  10   3        0.24        1.58      1.84 o 
  12  10   3        0.06       -0.12      1.85 o 
 -12  11   3        8.92       11.81      3.88 o 
 -11  11   3       17.45       20.49      2.86 o 
 -10  11   3        0.85        1.86      1.59 o 
  -9  11   3        0.34        1.32      1.49 o 
  -8  11   3        2.20        2.35      1.27 o 
  -7  11   3        0.52       -1.06      1.06 o 
  -6  11   3       46.85       44.41      3.53 o 
  -5  11   3       33.99       36.89      2.98 o 
  -4  11   3      157.41      149.79      4.12 o 
  -3  11   3        0.25       -0.38      0.87 o 
  -2  11   3       30.06       28.86      1.88 o 
  -1  11   3        4.02        2.69      0.97 o 
   0  11   3      136.06      129.67      3.66 o 
   1  11   3        0.90        1.23      1.00 o 
   2  11   3        2.82        2.16      1.06 o 
   3  11   3       15.83       16.20      1.82 o 
   4  11   3       64.74       66.60      3.50 o 
   5  11   3       26.59       25.07      2.60 o 
   6  11   3        1.08        1.07      1.47 o 
   7  11   3       20.70       18.24      2.50 o 
   8  11   3       17.13       15.08      2.38 o 
   9  11   3        8.12        9.64      2.08 o 
  10  11   3        1.67        3.22      1.83 o 
  11  11   3        0.35        0.79      1.88 o 
  12  11   3        0.00        1.33      2.66 o 
 -11  12   3        0.07        0.60      2.66 o 
 -10  12   3       11.18       17.24      2.56 o 
  -9  12   3        3.91        0.64      1.56 o 
  -8  12   3        3.05        4.04      1.68 o 
  -7  12   3        0.15       -0.40      1.14 o 
  -6  12   3        2.56        2.56      1.30 o 
  -5  12   3      178.69      166.56      4.49 o 
  -4  12   3      219.14      203.71     10.33 o 
  -3  12   3       29.22       24.05      2.04 o 
  -2  12   3       26.70       19.89      1.98 o 
  -1  12   3        1.60       -1.28      1.28 o 
   0  12   3      409.60      407.37      6.72 o 
   1  12   3      601.06      603.89     12.31 o 
   2  12   3      296.07      277.71      9.79 o 
   3  12   3       10.33        8.76      1.81 o 
   4  12   3       50.17       42.74      3.07 o 
   5  12   3        0.03        0.40      1.44 o 
   6  12   3      313.78      308.75      7.54 o 
   7  12   3       15.52       10.96      2.18 o 
   8  12   3        0.28       -1.05      1.44 o 
   9  12   3        0.51       -0.05      1.56 o 
  10  12   3        3.82        7.46      2.26 o 
  11  12   3        2.26        2.74      2.53 o 
 -11  13   3       16.86       23.77      5.83 o 
 -10  13   3        1.88        1.65      2.51 o 
  -9  13   3        4.02        4.17      1.86 o 
  -8  13   3       24.69       33.41      3.15 o 
  -7  13   3        0.26       -0.60      1.34 o 
  -6  13   3        4.80        1.74      1.25 o 
  -5  13   3        3.23        4.71      1.34 o 
  -4  13   3       80.69       71.65      3.44 o 
  -3  13   3        4.84        2.40      1.35 o 
  -2  13   3        2.08        3.12      1.33 o 
  -1  13   3        5.15        3.93      1.43 o 
   0  13   3       51.82       49.06      3.24 o 
   1  13   3        5.95        6.78      1.66 o 
   2  13   3        2.91        2.63      1.38 o 
   3  13   3        2.37        1.62      1.44 o 
   4  13   3        2.09        1.71      1.52 o 
   5  13   3       19.68       17.79      2.57 o 
   6  13   3        3.17        4.82      1.81 o 
   7  13   3        1.95        1.02      1.57 o 
   8  13   3        1.54       -1.48      1.48 o 
   9  13   3        7.32        9.47      2.39 o 
  10  13   3        3.32        5.63      2.80 o 
 -10  14   3        1.03       -0.04      3.86 o 
  -9  14   3        4.86        3.27      2.98 o 
  -8  14   3        2.95        3.55      1.99 o 
  -7  14   3        5.34        5.62      2.09 o 
  -6  14   3       10.05        7.36      2.09 o 
  -5  14   3       18.71       14.83      2.29 o 
  -4  14   3        9.85        5.02      1.72 o 
  -3  14   3       32.65       31.28      2.92 o 
  -2  14   3       66.99       68.08      3.81 o 
  -1  14   3       29.83       27.64      2.63 o 
   0  14   3       95.02       89.71      4.00 o 
   1  14   3       26.44       26.16      2.83 o 
   2  14   3      123.91      121.69      5.59 o 
   3  14   3        2.90        3.61      1.66 o 
   4  14   3       44.10       52.33      3.66 o 
   5  14   3        0.76        0.43      1.53 o 
   6  14   3       20.25       12.97      2.40 o 
   7  14   3       16.98       16.06      3.86 o 
   8  14   3        3.42        2.25      1.92 o 
   9  14   3        1.54        0.97      2.48 o 
  -8  15   3        3.58        2.37      2.97 o 
  -7  15   3        0.05        0.92      1.86 o 
  -6  15   3        1.86        2.53      1.97 o 
  -5  15   3        4.03        4.58      1.94 o 
  -4  15   3        0.48        1.37      1.51 o 
  -3  15   3        0.86        0.76      1.43 o 
  -2  15   3        0.00       -1.08      1.35 o 
  -1  15   3       39.74       46.86      3.23 o 
   0  15   3        6.21        5.96      1.75 o 
   1  15   3        0.08       -1.30      1.30 o 
   2  15   3       21.26       24.31      2.84 o 
   3  15   3       15.32       13.25      2.34 o 
   4  15   3        6.46        4.46      1.84 o 
   5  15   3        0.86        0.07      1.56 o 
   6  15   3        2.11        0.09      1.72 o 
   7  15   3        0.47       -1.07      1.71 o 
   8  15   3        3.62        2.50      2.56 o 
  -7  16   3        0.06        0.76      2.76 o 
  -6  16   3        0.19        0.50      2.79 o 
  -5  16   3        5.02        4.10      2.05 o 
  -4  16   3        0.07       -1.67      1.67 o 
  -3  16   3        1.14        0.64      1.78 o 
  -2  16   3        7.40        8.67      2.06 o 
  -1  16   3        2.79        4.89      1.84 o 
   0  16   3        0.13       -0.08      1.42 o 
   1  16   3        4.09        1.53      1.59 o 
   2  16   3        0.74        0.02      1.60 o 
   3  16   3        8.10       11.93      2.39 o 
   4  16   3        3.98        5.44      2.16 o 
   5  16   3        0.26       -0.95      1.77 o 
   6  16   3        0.82       -0.79      2.70 o 
   7  16   3        0.02       -0.19      2.99 o 
  -5  17   3        0.12       -0.22      2.82 o 
  -4  17   3        0.41        2.90      3.05 o 
  -3  17   3        7.66        8.19      2.59 o 
  -2  17   3       10.90       17.15      3.07 o 
  -1  17   3        6.56        3.36      2.21 o 
   0  17   3        0.52       -0.15      1.68 o 
   1  17   3        0.19       -0.85      1.67 o 
   2  17   3        0.00       -0.16      1.96 o 
   3  17   3        6.26        7.90      2.62 o 
   4  17   3       11.07       14.99      4.14 o 
   5  17   3        3.79        4.30      3.33 o 
  -2  18   3        2.11        1.86      3.00 o 
  -1  18   3        1.19        2.66      3.18 o 
   0  18   3        0.01        0.57      3.03 o 
   1  18   3        0.02        1.62      2.59 o 
   2  18   3        0.75        0.24      2.54 o 
 -14   0   4        1.47       -0.84      2.70 o 
 -13   0   4        2.06        0.14      3.02 o 
 -12   0   4       51.62       52.78      6.51 o 
 -11   0   4       94.68       87.06     15.51 o 
 -10   0   4        1.95        0.77      2.68 o 
  -9   0   4      159.63      175.71     18.54 o 
  -8   0   4      134.65      147.85      7.86 o 
  -7   0   4        0.90        0.93      1.29 o 
  -6   0   4       47.01       41.24      3.07 o 
  -5   0   4      840.70      979.49     24.49 o 
  -4   0   4      449.65      488.05      9.82 o 
  -3   0   4      502.12      494.00      6.53 o 
  -2   0   4       36.98       48.84      6.17 o 
  -1   0   4      138.18      138.70      9.42 o 
   0   0   4      212.42      232.43     12.33 o 
   1   0   4    19398.23    20051.08    878.53 o 
   2   0   4     1248.38     1252.99     18.04 o 
   3   0   4        8.20        7.73      2.66 o 
   4   0   4       54.88       54.32      2.50 o 
   5   0   4       71.56       72.21      3.82 o 
   6   0   4      292.49      304.62      8.46 o 
   7   0   4      607.63      627.70     13.22 o 
   8   0   4      108.03       89.95      5.99 o 
   9   0   4        0.01       -0.03      1.07 o 
  10   0   4       56.33       57.21      3.75 o 
  11   0   4       27.44       32.02      3.55 o 
  12   0   4        1.06        1.72      2.13 o 
  13   0   4      119.25      134.89      7.86 o 
  14   0   4        0.02        3.62      6.03 o 
 -14   1   4        0.16        1.22      2.33 o 
 -13   1   4       11.60       14.54      3.19 o 
 -12   1   4       30.12       23.74      3.61 o 
 -11   1   4       76.09       57.18      4.52 o 
 -10   1   4      308.67      302.37     26.49 o 
  -9   1   4      292.98      296.38     15.86 o 
  -8   1   4        4.02        4.24      1.71 o 
  -7   1   4       17.45       16.89      1.50 o 
  -6   1   4       83.19       86.73      3.21 o 
  -5   1   4      435.39      507.77      5.83 o 
  -4   1   4      130.78      141.00      3.94 o 
  -3   1   4      114.38       97.64      2.25 o 
  -2   1   4       47.81       39.97      1.71 o 
  -1   1   4      209.85      238.54      8.61 o 
   0   1   4       23.00       17.66      2.35 o 
   1   1   4      330.23      315.73     26.49 o 
   2   1   4      862.50      869.15     10.80 o 
   3   1   4      191.47      194.47      7.80 o 
   4   1   4       24.89       25.12      1.44 o 
   5   1   4        1.26        0.64      0.83 o 
   6   1   4       15.89       16.86      2.00 o 
   7   1   4       41.80       38.88      3.09 o 
   8   1   4        0.97        0.23      1.35 o 
   9   1   4        2.99        3.26      0.88 o 
  10   1   4        2.87        3.15      1.11 o 
  11   1   4       96.28      104.79      3.66 o 
  12   1   4       72.34       81.50      3.65 o 
  13   1   4       20.45       19.44      2.90 o 
  14   1   4        6.65        9.59      4.75 o 
 -14   2   4        4.94        3.06      2.41 o 
 -13   2   4        0.07       -0.27      2.09 o 
 -12   2   4        0.37       -0.77      1.78 o 
 -11   2   4       19.50       17.97      3.10 o 
 -10   2   4        4.10        2.34      1.97 o 
  -9   2   4       41.20       38.84      3.61 o 
  -8   2   4       62.37       71.26      5.66 o 
  -7   2   4        0.23       -0.70      0.73 o 
  -6   2   4       62.00       66.62      3.04 o 
  -5   2   4      149.92      179.03      4.05 o 
  -4   2   4        0.10       -0.38      0.85 o 
  -3   2   4       67.33       74.13      2.67 o 
  -2   2   4       99.67       93.83      1.95 o 
  -1   2   4        2.06        1.33      0.75 o 
   0   2   4       37.13       35.38      3.68 o 
   1   2   4     2771.93     2993.62    111.53 o 
   2   2   4      215.23      210.52      5.83 o 
   3   2   4        3.06        0.91      1.23 o 
   4   2   4       23.86       20.86      1.48 o 
   5   2   4        9.23        7.98      1.29 o 
   6   2   4        0.61       -0.72      0.90 o 
   7   2   4      119.89      121.44      4.88 o 
   8   2   4       87.11       88.79      4.31 o 
   9   2   4        3.69        3.01      1.23 o 
  10   2   4       16.95       18.57      1.81 o 
  11   2   4        1.28       -1.17      1.17 o 
  12   2   4        2.25        1.06      1.45 o 
  13   2   4       22.43       18.25      2.71 o 
  14   2   4        0.98        5.53      4.45 o 
 -14   3   4        0.93        3.10      2.58 o 
 -13   3   4        1.70       -0.43      2.00 o 
 -12   3   4        0.29        1.95      1.93 o 
 -11   3   4        4.17        3.39      2.01 o 
 -10   3   4       39.77       37.61      3.73 o 
  -9   3   4       14.49       10.13      2.27 o 
  -8   3   4        3.70        4.87      1.73 o 
  -7   3   4        0.01        0.79      0.95 o 
  -6   3   4       14.16       14.51      1.34 o 
  -5   3   4       61.48       64.81      3.59 o 
  -4   3   4       16.53       15.74      1.63 o 
  -3   3   4       20.15       21.54      1.88 o 
  -2   3   4       23.28       20.20      1.48 o 
  -1   3   4        2.48        2.66      0.71 o 
   0   3   4      151.86      144.79      7.64 o 
   1   3   4       28.09       29.94      2.64 o 
   2   3   4      232.14      222.13      6.21 o 
   3   3   4        6.72        7.05      1.11 o 
   4   3   4        9.22        8.75      1.15 o 
   5   3   4        0.03       -0.08      0.82 o 
   6   3   4        0.03       -0.89      0.89 o 
   7   3   4       43.05       46.22      3.16 o 
   8   3   4        8.45        6.17      1.16 o 
   9   3   4        0.45        0.14      1.00 o 
  10   3   4        0.11       -0.91      1.13 o 
  11   3   4        0.04       -1.05      1.05 o 
  12   3   4        3.68        1.71      1.40 o 
  13   3   4        0.47        0.00      1.63 o 
  14   3   4        0.48       -1.38      3.87 o 
 -14   4   4        0.27        1.91      2.49 o 
 -13   4   4        0.36        1.36      2.26 o 
 -12   4   4       17.97       16.27      3.18 o 
 -11   4   4        9.15       10.12      2.54 o 
 -10   4   4        2.71        3.17      1.96 o 
  -9   4   4        0.13       -0.21      1.59 o 
  -8   4   4        3.88        2.53      1.79 o 
  -7   4   4        0.34        0.47      1.13 o 
  -6   4   4       25.11       27.97      1.79 o 
  -5   4   4       91.97       92.87      3.49 o 
  -4   4   4       25.17       27.93      2.05 o 
  -3   4   4       11.96       11.96      1.45 o 
  -2   4   4      126.55      132.17      3.12 o 
  -1   4   4        5.46        4.97      0.88 o 
   0   4   4       66.56       63.99      3.63 o 
   1   4   4      185.62      194.33     11.14 o 
   2   4   4       12.39       11.67      2.07 o 
   3   4   4        2.16        1.76      0.93 o 
   4   4   4       53.38       59.36      2.51 o 
   5   4   4        9.17       10.45      1.54 o 
   6   4   4        3.32        4.52      1.41 o 
   7   4   4       14.15        9.13      1.85 o 
   8   4   4        0.08       -0.03      0.87 o 
   9   4   4        3.39        4.04      1.26 o 
  10   4   4        0.00        0.30      1.34 o 
  11   4   4        0.38       -1.39      1.39 o 
  12   4   4        0.57       -0.95      1.70 o 
  13   4   4        0.26       -0.21      1.69 o 
  14   4   4        1.01        0.55      4.08 o 
 -14   5   4        2.37        2.39      2.67 o 
 -13   5   4        0.03        1.08      2.17 o 
 -12   5   4        0.15       -0.67      1.81 o 
 -11   5   4        4.75        4.90      2.26 o 
 -10   5   4        6.51        4.53      2.05 o 
  -9   5   4        0.82       -0.37      1.66 o 
  -8   5   4       27.14       30.24      3.34 o 
  -7   5   4        8.64        8.50      1.73 o 
  -6   5   4        6.05        6.26      1.12 o 
  -5   5   4       11.83       14.56      1.37 o 
  -4   5   4        1.55        0.13      0.72 o 
  -3   5   4       11.47       10.41      1.40 o 
  -2   5   4        5.83        7.19      1.19 o 
  -1   5   4       23.33       24.82      1.99 o 
   0   5   4       63.40       71.37      3.28 o 
   1   5   4       30.68       27.67      1.83 o 
   2   5   4       13.08       13.13      1.68 o 
   3   5   4       41.14       38.08      2.01 o 
   4   5   4       27.05       28.70      2.16 o 
   5   5   4       15.12       13.59      1.77 o 
   6   5   4        9.53       10.57      1.83 o 
   7   5   4        0.15        0.63      0.70 o 
   8   5   4        0.53       -0.07      0.95 o 
   9   5   4        5.61        7.20      1.55 o 
  10   5   4       17.30       23.52      2.66 o 
  11   5   4        6.45        7.17      1.95 o 
  12   5   4        0.05       -1.37      1.76 o 
  13   5   4        0.89        0.29      2.33 o 
 -14   6   4        6.12        4.52      2.91 o 
 -13   6   4       15.16       18.38      3.67 o 
 -12   6   4        0.58       -1.64      1.83 o 
 -11   6   4        0.15       -0.59      1.80 o 
 -10   6   4        7.06        6.79      2.22 o 
  -9   6   4       11.67       12.58      2.63 o 
  -8   6   4      238.02      256.49     11.87 o 
  -7   6   4       70.89       70.14      5.06 o 
  -6   6   4        3.75        0.18      1.09 o 
  -5   6   4       25.23       27.65      1.86 o 
  -4   6   4        1.64        0.84      0.85 o 
  -3   6   4       60.51       62.77      2.39 o 
  -2   6   4       60.86       63.62      3.41 o 
  -1   6   4        8.20        8.66      1.11 o 
   0   6   4       14.61       14.51      1.51 o 
   1   6   4       62.39       53.05      5.67 o 
   2   6   4        7.90        8.12      1.13 o 
   3   6   4        0.91        0.01      0.83 o 
   4   6   4        2.45        1.48      1.04 o 
   5   6   4        8.98        6.49      1.55 o 
   6   6   4        1.64       -0.09      1.17 o 
   7   6   4        1.56        0.58      0.72 o 
   8   6   4        1.62        2.03      1.11 o 
   9   6   4        1.58        1.68      1.36 o 
  10   6   4       40.44       49.92      3.55 o 
  11   6   4        5.16        6.12      2.16 o 
  12   6   4        1.09       -1.03      1.76 o 
  13   6   4        0.00        0.59      3.81 o 
 -13   7   4        1.94       -0.52      2.34 o 
 -12   7   4        0.01        0.99      2.07 o 
 -11   7   4        3.96        1.39      2.05 o 
 -10   7   4       25.03       23.04      3.26 o 
  -9   7   4       70.72       70.21      4.73 o 
  -8   7   4       45.97       46.58      4.05 o 
  -7   7   4       52.35       48.02      3.21 o 
  -6   7   4        0.48       -0.56      1.13 o 
  -5   7   4        9.64        9.86      1.63 o 
  -4   7   4        6.02        5.51      1.09 o 
  -3   7   4      109.89      121.24      4.80 o 
  -2   7   4      171.66      182.06      7.60 o 
  -1   7   4       71.92       70.55      4.03 o 
   0   7   4       10.08        8.98      1.15 o 
   1   7   4        0.51        0.63      0.82 o 
   2   7   4       59.39       58.13      3.09 o 
   3   7   4       33.57       32.29      2.36 o 
   4   7   4      110.13      114.83      4.12 o 
   5   7   4      130.21      136.43      4.69 o 
   6   7   4        9.49       10.47      1.12 o 
   7   7   4       16.55       17.93      1.55 o 
   8   7   4        2.01        1.59      1.02 o 
   9   7   4       36.95       39.99      3.12 o 
  10   7   4       76.91       83.75      4.64 o 
  11   7   4       59.54       65.75      5.41 o 
  12   7   4        7.86        7.88      2.89 o 
  13   7   4        5.37        6.54      4.51 o 
 -13   8   4        1.74       -0.54      2.21 o 
 -12   8   4        2.70        1.38      2.21 o 
 -11   8   4        0.69        3.30      2.19 o 
 -10   8   4        6.43        5.13      2.24 o 
  -9   8   4        1.82        4.70      2.04 o 
  -8   8   4       79.44       77.26      4.68 o 
  -7   8   4      136.59      135.84      4.89 o 
  -6   8   4        2.04        1.24      1.35 o 
  -5   8   4      105.80      114.09      4.16 o 
  -4   8   4        3.72        3.39      1.26 o 
  -3   8   4      153.23      164.58      6.87 o 
  -2   8   4        7.85        7.52      1.09 o 
  -1   8   4       48.33       50.67      2.63 o 
   0   8   4        7.85        5.40      1.24 o 
   1   8   4      455.00      426.16     11.03 o 
   2   8   4        0.45       -0.76      0.97 o 
   3   8   4       16.74       14.43      1.95 o 
   4   8   4        0.01       -0.51      1.02 o 
   5   8   4      106.31      104.83      2.43 o 
   6   8   4        2.01        2.30      0.86 o 
   7   8   4       16.83       19.08      1.72 o 
   8   8   4        3.50        1.50      1.14 o 
   9   8   4       44.98       48.93      3.39 o 
  10   8   4       18.40       17.30      2.87 o 
  11   8   4        0.78       -0.03      1.98 o 
  12   8   4        2.58       -0.62      3.38 o 
 -12   9   4        0.01       -0.49      2.05 o 
 -11   9   4        3.67        2.93      2.27 o 
 -10   9   4        0.56       -0.15      1.84 o 
  -9   9   4      107.08      112.95      5.82 o 
  -8   9   4       12.56       12.04      3.01 o 
  -7   9   4        2.22        2.21      1.78 o 
  -6   9   4       74.45       77.98      4.81 o 
  -5   9   4       63.09       62.53      3.43 o 
  -4   9   4       52.39       51.88      3.13 o 
  -3   9   4        4.72        4.98      1.43 o 
  -2   9   4       90.98      101.00      5.47 o 
  -1   9   4        1.17       -0.19      0.94 o 
   0   9   4        2.57        2.55      1.10 o 
   1   9   4        0.62        0.46      1.07 o 
   2   9   4        0.87        0.50      1.18 o 
   3   9   4        6.04        5.71      1.54 o 
   4   9   4       21.30       22.61      1.65 o 
   5   9   4        0.44        1.08      0.80 o 
   6   9   4       72.33       78.89      3.08 o 
   7   9   4       32.78       34.53      2.28 o 
   8   9   4       35.01       35.74      2.99 o 
   9   9   4        0.71        1.23      1.71 o 
  10   9   4        7.17        4.33      2.05 o 
  11   9   4       32.85       32.29      3.79 o 
  12   9   4        0.38        1.09      4.10 o 
 -12  10   4        0.52        0.18      2.74 o 
 -11  10   4        1.60        4.59      3.04 o 
 -10  10   4       11.12       11.28      3.94 o 
  -9  10   4        7.55       10.53      3.22 o 
  -8  10   4        0.70        0.05      1.75 o 
  -7  10   4        5.34        4.96      2.06 o 
  -6  10   4        5.83        7.50      1.86 o 
  -5  10   4        0.17       -1.25      1.25 o 
  -4  10   4      166.49      170.44      7.92 o 
  -3  10   4      193.32      207.60     10.47 o 
  -2  10   4       14.97       12.08      1.97 o 
  -1  10   4        4.51        3.40      1.61 o 
   0  10   4      128.79      122.59      4.52 o 
   1  10   4       84.32       78.36      3.85 o 
   2  10   4      152.02      144.02      5.64 o 
   3  10   4       14.25       13.96      1.26 o 
   4  10   4        6.44        3.16      1.10 o 
   5  10   4      104.96      114.48      3.24 o 
   6  10   4      103.76      108.37      4.29 o 
   7  10   4       16.44       15.10      2.39 o 
   8  10   4        1.10       -0.65      1.59 o 
   9  10   4       14.91       15.92      2.67 o 
  10  10   4        0.01       -0.93      1.72 o 
  11  10   4        3.74        6.55      4.37 o 
 -11  11   4       22.49       30.32      5.18 o 
 -10  11   4        0.02       -0.02      2.48 o 
  -9  11   4        0.38        0.44      2.34 o 
  -8  11   4        0.04        0.60      2.25 o 
  -7  11   4        0.07       -0.58      1.88 o 
  -6  11   4       65.93       67.29      5.51 o 
  -5  11   4        0.78       -1.51      1.51 o 
  -4  11   4      125.30      135.32      6.43 o 
  -3  11   4       25.03       19.86      2.87 o 
  -2  11   4       74.91       73.40      3.93 o 
  -1  11   4        5.24        4.30      1.90 o 
   0  11   4      155.03      157.43      9.63 o 
   1  11   4       50.53       54.13      2.61 o 
   2  11   4       14.78       16.85      1.55 o 
   3  11   4        5.83        3.91      1.08 o 
   4  11   4        6.37        5.26      1.27 o 
   5  11   4        1.79       -0.04      1.08 o 
   6  11   4       29.56       28.04      3.02 o 
   7  11   4        8.78        7.63      2.12 o 
   8  11   4       26.97       24.36      3.23 o 
   9  11   4        3.78        4.00      2.01 o 
  10  11   4        0.08       -1.36      2.04 o 
  11  11   4        0.04        1.57      4.02 o 
 -10  12   4        6.51        2.14      3.05 o 
  -9  12   4        0.00        1.03      2.58 o 
  -8  12   4        0.96        1.32      2.47 o 
  -7  12   4        2.52        2.11      2.29 o 
  -6  12   4        1.17        1.98      2.25 o 
  -5  12   4       27.31       32.28      4.31 o 
  -4  12   4       97.72       92.61     10.49 o 
  -3  12   4        1.61        1.01      1.10 o 
  -2  12   4        1.55       -0.73      0.93 o 
  -1  12   4        0.00       -1.32      1.32 o 
   0  12   4      112.75      106.59      3.71 o 
   1  12   4      359.06      362.85     10.90 o 
   2  12   4      221.67      213.05      4.72 o 
   3  12   4        6.50        3.32      1.24 o 
   4  12   4        1.09       -1.02      1.02 o 
   5  12   4        0.01       -1.14      1.38 o 
   6  12   4       62.44       75.36      4.44 o 
   7  12   4       54.52       59.19      4.23 o 
   8  12   4        1.36       -0.01      2.09 o 
   9  12   4        0.00       -0.19      2.09 o 
  10  12   4        0.31        0.91      3.61 o 
  -9  13   4        0.13       -0.46      2.71 o 
  -8  13   4        0.11        0.56      2.49 o 
  -7  13   4        0.14        2.46      2.58 o 
  -6  13   4       10.12        7.25      1.78 o 
  -5  13   4        5.21        4.23      1.25 o 
  -4  13   4        3.30        3.06      0.97 o 
  -3  13   4       16.61       18.00      1.65 o 
  -2  13   4        0.01       -0.33      0.89 o 
  -1  13   4        1.40       -0.56      0.91 o 
   0  13   4       37.64       36.84      2.35 o 
   1  13   4       19.92       19.90      2.00 o 
   2  13   4        0.32        0.96      1.08 o 
   3  13   4        1.05        1.10      1.49 o 
   4  13   4        1.27        0.44      1.55 o 
   5  13   4        0.13       -1.50      1.50 o 
   6  13   4        0.11       -0.67      1.59 o 
   7  13   4        1.52        2.22      1.88 o 
   8  13   4        0.07        0.16      2.15 o 
   9  13   4        0.11       -0.26      3.47 o 
  -8  14   4        0.64        0.39      4.38 o 
  -7  14   4        0.97       -0.76      3.10 o 
  -6  14   4        0.45       -0.96      2.93 o 
  -5  14   4        1.02        1.75      1.09 o 
  -4  14   4        5.43        5.41      1.30 o 
  -3  14   4        5.57        5.70      1.38 o 
  -2  14   4        5.59        5.29      1.38 o 
  -1  14   4        2.28        3.30      1.23 o 
   0  14   4        0.53        0.73      1.61 o 
   1  14   4       14.73       14.68      2.37 o 
   2  14   4        3.67        2.23      1.65 o 
   3  14   4        4.42        4.28      1.86 o 
   4  14   4        6.31        6.04      2.03 o 
   5  14   4        1.05        1.19      1.96 o 
   6  14   4        0.92       -0.15      1.96 o 
   7  14   4        2.63        2.09      2.26 o 
   8  14   4        0.68        0.76      3.78 o 
  -7  15   4        0.53       -1.88      3.38 o 
  -6  15   4        1.00        0.06      1.55 o 
  -5  15   4        0.48        0.75      1.61 o 
  -4  15   4        0.14       -0.24      1.49 o 
  -3  15   4        0.56       -1.24      1.44 o 
  -2  15   4        0.00        0.19      1.56 o 
  -1  15   4       12.48       13.07      2.51 o 
   0  15   4        0.20        0.48      1.55 o 
   1  15   4        0.29       -0.25      2.11 o 
   2  15   4        0.08       -0.28      1.64 o 
   3  15   4        7.56        6.73      2.27 o 
   4  15   4        0.94        1.27      1.96 o 
   5  15   4        2.14        1.04      2.14 o 
   6  15   4        0.01       -0.31      3.75 o 
   7  15   4        0.36        2.76      4.13 o 
  -5  16   4        3.53        5.35      4.09 o 
  -4  16   4        0.96        1.85      1.82 o 
  -3  16   4        8.13        6.61      2.32 o 
  -2  16   4        1.23        1.22      1.91 o 
  -1  16   4        0.31        1.12      1.86 o 
   0  16   4        5.67        9.22      2.25 o 
   1  16   4        3.44        2.50      2.87 o 
   2  16   4        2.41        1.56      2.04 o 
   3  16   4        0.73       -0.03      2.08 o 
   4  16   4        0.13        1.34      3.92 o 
   5  16   4        4.81        6.51      4.28 o 
  -3  17   4        6.64        8.56      4.57 o 
  -2  17   4       12.26       20.21      5.65 o 
  -1  17   4        7.60        5.20      4.10 o 
   0  17   4        0.19        0.23      2.85 o 
   1  17   4        0.41       -1.10      2.67 o 
   2  17   4        0.00        0.09      3.55 o 
   3  17   4        5.49        6.87      4.54 o 
 -13   1   5        0.37        1.69      2.38 o 
 -12   1   5        2.01        3.25      2.30 o 
 -11   1   5        0.08       -0.43      1.71 o 
 -10   1   5       25.76       28.05      3.60 o 
  -9   1   5        2.35        0.78      1.71 o 
  -8   1   5        2.26        1.20      1.73 o 
  -7   1   5        1.01        0.43      1.36 o 
  -6   1   5        1.38        1.61      1.33 o 
  -5   1   5       11.31       10.36      1.78 o 
  -4   1   5       39.98       46.24      3.30 o 
  -3   1   5        4.76        5.62      0.85 o 
  -2   1   5        0.96        1.32      0.80 o 
  -1   1   5        3.38        1.64      1.90 o 
   0   1   5       18.17       14.73      1.48 o 
   1   1   5       10.84        9.24      1.16 o 
   2   1   5      104.42      104.36      4.35 o 
   3   1   5       35.12       29.97      4.63 o 
   4   1   5       16.69       19.97      3.18 o 
   5   1   5        7.05        6.30      2.23 o 
   6   1   5        0.03        0.81      1.88 o 
   7   1   5       19.68       21.42      4.15 o 
   8   1   5        1.32        0.35      2.35 o 
   9   1   5        0.45       -0.56      2.33 o 
  10   1   5        1.22        1.19      4.11 o 
  11   1   5        8.11        4.74      4.21 o 
  12   1   5        1.94        0.12      3.38 o 
  13   1   5        0.83        0.96      4.17 o 
 -13   2   5        0.32        0.80      2.31 o 
 -12   2   5        6.64        7.74      2.70 o 
 -11   2   5       19.87       20.84      3.39 o 
 -10   2   5        0.01        0.94      1.86 o 
  -9   2   5        2.52        3.93      1.83 o 
  -8   2   5      122.53      125.54      7.34 o 
  -7   2   5        0.01       -0.52      1.31 o 
  -6   2   5        0.34       -0.08      1.19 o 
  -5   2   5       16.50       14.97      2.08 o 
  -4   2   5       27.34       33.66      3.02 o 
  -3   2   5        1.48        0.45      0.90 o 
  -2   2   5      114.73      111.35      3.70 o 
  -1   2   5       15.47       16.20      1.64 o 
   0   2   5        0.72        0.65      0.56 o 
   1   2   5      267.86      236.78      7.12 o 
   2   2   5       16.57       14.15      2.19 o 
   3   2   5        0.67        0.89      1.42 o 
   4   2   5       27.41       25.66      3.59 o 
   5   2   5        5.74        7.61      2.44 o 
   6   2   5        0.08        0.23      1.97 o 
   7   2   5        0.09        2.24      2.38 o 
   8   2   5       21.58       17.18      4.05 o 
   9   2   5        0.54        0.71      2.59 o 
  10   2   5        6.31        5.54      3.59 o 
  11   2   5        3.96        4.18      3.91 o 
  12   2   5        2.51        2.17      5.63 o 
  13   2   5        7.96        6.50      4.66 o 
 -13   3   5        0.01       -0.54      2.32 o 
 -12   3   5        0.00        1.73      2.22 o 
 -11   3   5        1.47        3.28      2.23 o 
 -10   3   5       11.51        7.82      2.37 o 
  -9   3   5        6.62        8.82      2.37 o 
  -8   3   5       13.36       15.65      2.63 o 
  -7   3   5        1.12        0.01      1.45 o 
  -6   3   5       15.05       15.36      2.28 o 
  -5   3   5       54.46       45.34      3.09 o 
  -4   3   5       17.88       21.02      2.31 o 
  -3   3   5      115.14      122.02      4.66 o 
  -2   3   5        4.60        2.92      1.01 o 
  -1   3   5       23.96       26.22      1.61 o 
   0   3   5      105.94       97.97      6.41 o 
   1   3   5       34.81       36.71      2.85 o 
   2   3   5      111.77      112.41      4.92 o 
   3   3   5        4.90        4.95      1.81 o 
   4   3   5        2.04        1.00      1.56 o 
   5   3   5        7.15        7.12      2.52 o 
   6   3   5       23.15       19.78      3.78 o 
   7   3   5       65.31       73.82      6.53 o 
   8   3   5        0.12       -0.35      2.28 o 
   9   3   5        3.65        2.85      2.95 o 
  10   3   5        1.99        3.01      3.55 o 
  11   3   5        2.13       -1.47      3.36 o 
  12   3   5       10.69        7.38      5.55 o 
  13   3   5        0.23       -3.16      3.75 o 
 -13   4   5       35.84       52.83      5.23 o 
 -12   4   5        1.06        0.74      2.18 o 
 -11   4   5        5.37        5.38      2.38 o 
 -10   4   5        1.16        0.88      1.81 o 
  -9   4   5       21.24       20.55      3.11 o 
  -8   4   5      132.44      136.70      8.76 o 
  -7   4   5      108.70      112.70      5.10 o 
  -6   4   5       26.27       28.69      2.95 o 
  -5   4   5       21.46       22.62      2.61 o 
  -4   4   5      198.72      210.01      8.52 o 
  -3   4   5       42.42       40.54      2.72 o 
  -2   4   5       32.08       37.14      2.67 o 
  -1   4   5        0.39       -0.06      0.92 o 
   0   4   5       25.13       21.93      3.81 o 
   1   4   5        2.68        2.16      1.92 o 
   2   4   5        3.46        3.16      1.57 o 
   3   4   5        0.55        0.84      1.46 o 
   4   4   5       27.60       28.08      3.86 o 
   5   4   5       17.81       13.03      3.11 o 
   6   4   5       12.40       12.79      3.38 o 
   7   4   5       17.16       16.50      4.16 o 
   8   4   5       24.70       26.37      4.86 o 
   9   4   5        0.02        0.92      2.85 o 
  10   4   5       13.43       10.55      4.62 o 
  11   4   5       10.60        7.97      4.70 o 
  12   4   5        1.53        0.50      3.98 o 
  13   4   5        0.14        0.20      3.97 o 
 -13   5   5        0.35        3.16      2.63 o 
 -12   5   5        1.88       -0.26      2.10 o 
 -11   5   5        3.52        3.45      2.22 o 
 -10   5   5       37.32       35.16      3.89 o 
  -9   5   5        0.00       -1.27      1.70 o 
  -8   5   5       76.18       84.91      5.06 o 
  -7   5   5       82.04       93.76      4.89 o 
  -6   5   5       73.01       75.91      4.25 o 
  -5   5   5       51.65       59.31      3.61 o 
  -4   5   5       26.48       28.79      2.73 o 
  -3   5   5      122.50      132.79      4.55 o 
  -2   5   5       97.34       87.92      3.76 o 
  -1   5   5      284.24      290.45     12.54 o 
   0   5   5        0.19       -1.09      1.09 o 
   1   5   5       32.55       28.56      3.21 o 
   2   5   5       85.92       74.76      4.69 o 
   3   5   5       54.75       55.36      4.49 o 
   4   5   5      205.95      209.76     11.66 o 
   5   5   5      172.33      170.40     12.03 o 
   6   5   5       86.88       89.60      7.38 o 
   7   5   5       62.30       68.77      6.45 o 
   8   5   5        1.39        2.85      2.64 o 
   9   5   5       84.66       88.68      8.12 o 
  10   5   5      155.18      172.11     11.41 o 
  11   5   5      111.77      134.88     10.77 o 
  12   5   5        0.23       -3.45      3.45 o 
 -12   6   5       23.35       25.40      3.99 o 
 -11   6   5        0.21        1.14      2.11 o 
 -10   6   5       11.06       12.08      2.85 o 
  -9   6   5       24.91       23.06      4.62 o 
  -8   6   5      707.46      741.72     28.99 o 
  -7   6   5      400.10      431.10      9.72 o 
  -6   6   5       23.94       25.47      3.13 o 
  -5   6   5        0.98       -0.76      1.33 o 
  -4   6   5       22.99       19.75      2.51 o 
  -3   6   5      109.03      111.89      5.71 o 
  -2   6   5      388.47      400.95     12.55 o 
  -1   6   5       19.28       18.63      2.35 o 
   0   6   5        8.34        7.27      1.54 o 
   1   6   5       25.35       20.48      3.18 o 
   2   6   5        0.08       -0.38      1.81 o 
   3   6   5        0.66       -1.19      1.47 o 
   4   6   5       10.67       15.58      3.28 o 
   5   6   5       20.73       17.51      3.71 o 
   6   6   5        1.33        0.86      2.40 o 
   7   6   5        3.66        1.62      2.50 o 
   8   6   5        1.06       -0.41      2.47 o 
   9   6   5        0.31        2.28      3.46 o 
  10   6   5       52.22       69.29      8.52 o 
  11   6   5       52.80       67.55      8.61 o 
  12   6   5        0.18        1.15      5.41 o 
 -12   7   5        0.89        2.19      2.46 o 
 -11   7   5        0.52       -1.25      2.00 o 
 -10   7   5       16.50       20.43      3.38 o 
  -9   7   5        0.00       -0.24      1.74 o 
  -8   7   5       38.94       49.10      4.38 o 
  -7   7   5       36.31       41.56      4.03 o 
  -6   7   5        2.83        1.07      1.73 o 
  -5   7   5        0.01       -0.09      1.48 o 
  -4   7   5       11.86       12.99      2.25 o 
  -3   7   5        6.41        6.01      1.77 o 
  -2   7   5       86.36       97.71      4.32 o 
  -1   7   5       79.55       79.04      4.49 o 
   0   7   5        3.14        3.09      1.67 o 
   1   7   5       32.66       36.22      4.05 o 
   2   7   5       46.11       53.73      4.68 o 
   3   7   5       24.94       22.23      3.86 o 
   4   7   5      147.84      152.89      9.46 o 
   5   7   5      101.10      106.16      7.21 o 
   6   7   5       15.52       15.55      3.91 o 
   7   7   5        0.03       -0.39      3.91 o 
   8   7   5        0.61        0.28      2.71 o 
   9   7   5       29.88       22.60      6.30 o 
  10   7   5       92.82      102.68      9.75 o 
  11   7   5       71.22       93.95      9.84 o 
  12   7   5        1.00        1.66      3.98 o 
 -12   8   5        3.87        5.44      2.81 o 
 -11   8   5        0.70        0.90      2.24 o 
 -10   8   5        0.34        0.54      2.09 o 
  -9   8   5        2.00        0.49      1.97 o 
  -8   8   5       45.51       52.23      4.37 o 
  -7   8   5       60.93       63.48      4.50 o 
  -6   8   5        8.16        5.00      2.06 o 
  -5   8   5        3.89        5.42      1.95 o 
  -4   8   5        2.70        0.79      1.48 o 
  -3   8   5        0.97       -0.82      1.32 o 
  -2   8   5       32.36       35.46      2.80 o 
  -1   8   5       36.79       40.06      3.77 o 
   0   8   5       17.22       18.04      2.82 o 
   1   8   5        1.83        1.89      1.85 o 
   2   8   5        1.89        0.80      2.31 o 
   3   8   5        1.94        1.40      2.15 o 
   4   8   5        0.22       -1.86      1.86 o 
   5   8   5        0.02        1.65      2.46 o 
   6   8   5        0.18       -0.37      2.27 o 
   7   8   5        0.09        0.87      2.60 o 
   8   8   5        1.28       -1.79      3.88 o 
   9   8   5        0.27       -2.38      3.07 o 
  10   8   5        2.83        2.15      4.10 o 
  11   8   5        1.75        4.18      4.65 o 
 -11   9   5        0.34       -1.10      2.17 o 
 -10   9   5        0.01       -1.07      2.00 o 
  -9   9   5        0.06       -0.08      1.91 o 
  -8   9   5        0.65        0.47      1.92 o 
  -7   9   5        0.21       -1.67      1.67 o 
  -6   9   5        2.48        2.35      1.96 o 
  -5   9   5        0.15       -0.55      1.57 o 
  -4   9   5        4.34        5.65      1.99 o 
  -3   9   5        7.92        7.16      2.00 o 
  -2   9   5        1.05        1.94      1.54 o 
  -1   9   5        0.21       -0.98      1.44 o 
   0   9   5        1.38        1.52      1.83 o 
   1   9   5        0.35        1.05      1.94 o 
   2   9   5        0.16        0.42      2.01 o 
   3   9   5        1.61        0.75      2.00 o 
   4   9   5        0.58        2.19      2.39 o 
   5   9   5        0.02        1.51      3.98 o 
   6   9   5        2.17       -0.26      2.57 o 
   7   9   5        1.27       -0.41      2.93 o 
   8   9   5        0.03       -2.36      2.72 o 
   9   9   5        0.01       -1.76      3.23 o 
  10   9   5        0.16        0.67      3.84 o 
  11   9   5        1.14        4.07      4.17 o 
 -11  10   5        0.51        1.34      2.93 o 
 -10  10   5        0.03       -1.37      2.47 o 
  -9  10   5        0.55        1.41      2.57 o 
  -8  10   5       13.50       14.09      4.13 o 
  -7  10   5        0.95        1.31      2.37 o 
  -6  10   5        2.58        0.04      2.07 o 
  -5  10   5        0.03       -0.39      1.67 o 
  -4  10   5       47.09       57.78      4.61 o 
  -3  10   5        0.09       -1.30      1.58 o 
  -2  10   5        4.57        5.72      1.95 o 
  -1  10   5        1.08        1.92      1.87 o 
   0  10   5        3.48        1.37      2.66 o 
   1  10   5       21.36       20.35      4.01 o 
   2  10   5       33.31       44.32      5.33 o 
   3  10   5        4.77        4.43      2.83 o 
   4  10   5        4.32        5.75      3.04 o 
   5  10   5        2.83       -0.69      2.55 o 
   6  10   5        4.38        5.99      5.41 o 
   7  10   5       12.80       16.73      4.85 o 
   8  10   5        0.16       -1.43      2.98 o 
   9  10   5        4.36        1.98      3.67 o 
  10  10   5        0.68       -2.47      3.53 o 
 -10  11   5        0.88        0.16      2.91 o 
  -9  11   5        0.00       -1.65      2.43 o 
  -8  11   5        0.02       -0.77      2.35 o 
  -7  11   5        0.24        0.77      2.36 o 
  -6  11   5       19.07       16.99      3.56 o 
  -5  11   5        0.00       -1.37      1.97 o 
  -4  11   5        7.78        8.71      2.93 o 
  -3  11   5       54.45       56.12      4.98 o 
  -2  11   5       17.21       15.90      2.83 o 
  -1  11   5        0.01       -0.17      2.00 o 
   0  11   5       26.14       27.26      5.30 o 
   1  11   5       46.20       58.03      6.14 o 
   2  11   5        0.22       -1.46      2.41 o 
   3  11   5        2.16        1.57      2.90 o 
   4  11   5       10.98       11.30      3.86 o 
   5  11   5        3.91        3.21      3.28 o 
   6  11   5       11.93       10.77      5.82 o 
   7  11   5       19.47       20.40      5.23 o 
   8  11   5        0.99        3.18      3.67 o 
   9  11   5        0.04       -2.40      3.25 o 
  -9  12   5        3.85        4.92      3.24 o 
  -8  12   5        6.01        7.84      3.31 o 
  -7  12   5        0.32        0.54      2.44 o 
  -6  12   5        0.37        0.79      2.30 o 
  -5  12   5        0.95       -1.76      2.18 o 
  -4  12   5      157.92      172.85      8.25 o 
  -3  12   5        1.30        1.83      2.51 o 
  -2  12   5       14.16       15.18      2.86 o 
  -1  12   5        7.90        8.65      3.23 o 
   0  12   5       42.21       42.10      6.00 o 
   1  12   5      158.19      175.89     17.81 o 
   2  12   5      205.26      226.92     11.42 o 
   3  12   5       26.11       24.75      6.76 o 
   4  12   5       14.06       19.49      4.90 o 
   5  12   5       20.51       16.42      4.86 o 
   6  12   5       36.72       37.17      6.46 o 
   7  12   5       59.62       65.23      7.93 o 
   8  12   5        0.19        1.81      3.96 o 
   9  12   5        0.35       -4.00      4.34 o 
  -8  13   5        0.76        1.63      2.86 o 
  -7  13   5        6.33        8.90      3.39 o 
  -6  13   5        0.85       -1.42      2.26 o 
  -5  13   5        3.06        5.25      2.83 o 
  -4  13   5       16.67       23.05      4.66 o 
  -3  13   5       31.10       28.63      4.35 o 
  -2  13   5        0.77        1.21      2.34 o 
  -1  13   5        3.65        6.06      2.80 o 
   0  13   5        5.86        3.02      3.40 o 
   1  13   5       41.69       48.36      6.67 o 
   2  13   5        1.28        0.95      3.12 o 
   3  13   5        6.63        7.43      3.75 o 
   4  13   5        0.33        0.77      3.18 o 
   5  13   5        3.12        1.04      3.39 o 
   6  13   5        6.78        8.60      4.43 o 
   7  13   5        3.19        2.45      3.78 o 
   8  13   5        0.00       -1.79      5.37 o 
  -7  14   5        5.48        4.69      4.00 o 
  -6  14   5        0.06        1.00      3.28 o 
  -5  14   5        6.84        5.96      3.88 o 
  -4  14   5       11.86        9.19      3.95 o 
  -3  14   5        0.09        0.71      2.96 o 
  -2  14   5       25.20       36.24      6.04 o 
  -1  14   5        3.32        2.76      2.77 o 
   0  14   5       44.26       54.58      7.13 o 
   1  14   5       20.10       20.24      5.02 o 
   2  14   5       40.30       42.89      6.72 o 
   3  14   5       17.08       18.89      5.20 o 
   4  14   5       11.87       13.43      6.57 o 
   5  14   5        4.45        5.81      4.09 o 
   6  14   5        2.81        4.06      3.99 o 
  -5  15   5        0.58       -0.32      3.40 o 
  -4  15   5        0.11        0.28      3.22 o 
  -3  15   5        0.09       -2.17      2.77 o 
  -2  15   5        0.39       -1.82      2.91 o 
  -1  15   5        7.29        4.86      3.17 o 
   0  15   5        8.92       10.79      3.66 o 
   1  15   5        0.11       -0.22      3.37 o 
   2  15   5        0.92        0.06      3.37 o 
   3  15   5       14.26       12.92      5.43 o 
   4  15   5        0.33        1.50      3.68 o 
   5  15   5        1.54        3.32      4.03 o 
  -2  16   5        0.03       -0.54      3.40 o 
  -1  16   5        2.20        3.25      3.74 o 
   0  16   5        0.06       -0.11      2.69 o 
   1  16   5        0.14        0.29      3.47 o 
   2  16   5        0.55       -1.45      3.41 o 
 -12   0   6        4.95        2.21      3.38 o 
 -11   0   6        4.03        5.91      4.11 o 
 -10   0   6       47.53       69.94     12.86 o 
  -9   0   6       95.23      101.15     17.09 o 
  -8   0   6       19.79       18.37      4.24 o 
  -7   0   6       15.96       11.72      3.37 o 
  -6   0   6        0.70       -0.07      1.91 o 
  -5   0   6       68.71       64.34      4.94 o 
  -4   0   6       81.54       93.48      5.16 o 
  -3   0   6      132.19      132.01      4.97 o 
  -2   0   6        6.47        4.18      3.72 o 
  -1   0   6       23.51       16.70      5.52 o 
   0   0   6       69.71       71.73      9.35 o 
   1   0   6     1152.00      933.90     15.03 o 
   2   0   6     1974.44     1762.80     24.62 o 
   3   0   6        1.85        3.06      2.81 o 
   4   0   6        0.14       -0.25      2.29 o 
   5   0   6        8.18        4.17      3.08 o 
   6   0   6       41.54       37.84      7.13 o 
   7   0   6       76.79       87.34     10.03 o 
   8   0   6      122.78      139.70     12.95 o 
   9   0   6        6.31        6.57      5.08 o 
  10   0   6        3.28        2.24      4.77 o 
  11   0   6        8.25       17.32      7.50 o 
  12   0   6       16.27       12.63      7.52 o 
 -12   1   6        0.32        1.99      2.45 o 
 -11   1   6       11.04       12.87      3.10 o 
 -10   1   6      119.72      115.15      7.68 o 
  -9   1   6        4.95        9.54      2.62 o 
  -8   1   6       91.26      107.55      5.33 o 
  -7   1   6       30.84       35.12      3.47 o 
  -6   1   6        5.47        6.62      1.84 o 
  -5   1   6       81.95       81.99      3.90 o 
  -4   1   6      181.34      192.87      5.98 o 
  -3   1   6       12.19       11.83      3.19 o 
  -2   1   6        9.47       14.49      3.62 o 
  -1   1   6        0.32        1.52      2.41 o 
   0   1   6      118.50       98.75     12.56 o 
   1   1   6        0.35       -1.47      1.97 o 
   2   1   6      522.45      467.52     22.12 o 
   3   1   6        2.75        6.47      2.20 o 
   4   1   6       13.94        8.71      3.27 o 
   5   1   6        0.01        0.69      1.90 o 
   6   1   6       13.01       10.13      3.19 o 
   7   1   6        0.76        1.61      2.54 o 
   8   1   6        2.68        1.33      3.01 o 
   9   1   6        0.10        2.05      3.07 o 
  10   1   6        3.06        5.82      3.67 o 
  11   1   6       15.55       14.15      5.07 o 
  12   1   6        0.57        4.10      4.43 o 
 -12   2   6        0.48        1.68      2.37 o 
 -11   2   6        0.05       -0.33      2.07 o 
 -10   2   6       11.39       11.04      2.86 o 
  -9   2   6       38.02       33.37      3.84 o 
  -8   2   6        2.43        1.32      1.88 o 
  -7   2   6        8.51        8.95      2.22 o 
  -6   2   6        1.69        0.56      1.43 o 
  -5   2   6       39.41       45.56      3.19 o 
  -4   2   6        1.24        1.65      1.35 o 
  -3   2   6       14.69       14.09      2.37 o 
  -2   2   6        0.01       -0.33      0.86 o 
  -1   2   6        6.07        4.54      1.46 o 
   0   2   6        2.31        0.97      0.95 o 
   1   2   6      187.12      161.13      7.35 o 
   2   2   6      410.28      405.87      9.06 o 
   3   2   6        0.65        1.29      1.71 o 
   4   2   6        0.63        1.25      1.76 o 
   5   2   6        0.69        1.42      1.97 o 
   6   2   6        3.37        4.32      2.58 o 
   7   2   6        3.70        4.53      2.87 o 
   8   2   6       54.28       58.74      6.59 o 
   9   2   6        7.85        8.43      3.73 o 
  10   2   6        0.04       -0.86      2.97 o 
  11   2   6        3.75        3.76      4.22 o 
  12   2   6        4.69        3.99      6.04 o 
 -12   3   6        0.10       -0.48      2.23 o 
 -11   3   6        0.00       -1.30      2.05 o 
 -10   3   6        2.09        1.68      2.11 o 
  -9   3   6       24.44       21.12      3.31 o 
  -8   3   6        0.66       -1.14      1.66 o 
  -7   3   6        0.01       -0.67      1.51 o 
  -6   3   6        1.29        0.27      1.45 o 
  -5   3   6        1.61        0.15      1.33 o 
  -4   3   6        6.99        7.93      1.67 o 
  -3   3   6       20.03       20.81      2.21 o 
  -2   3   6        2.61        1.49      1.00 o 
  -1   3   6        0.01       -0.17      0.91 o 
   0   3   6        0.29       -0.59      1.04 o 
   1   3   6       30.62       28.68      2.96 o 
   2   3   6       22.08       18.66      2.97 o 
   3   3   6       24.54       21.91      3.40 o 
   4   3   6        0.01        0.28      1.73 o 
   5   3   6        0.63        2.48      2.83 o 
   6   3   6        1.99        1.09      2.23 o 
   7   3   6        3.63        2.53      2.48 o 
   8   3   6        0.49       -0.93      2.62 o 
   9   3   6        2.34        3.94      3.36 o 
  10   3   6        0.78        0.31      3.17 o 
  11   3   6        0.01       -3.11      3.47 o 
 -12   4   6        1.96       -1.08      2.36 o 
 -11   4   6        4.20        5.64      2.59 o 
 -10   4   6        3.48        1.60      2.17 o 
  -9   4   6        0.22        0.13      1.87 o 
  -8   4   6        0.16        0.26      1.83 o 
  -7   4   6        1.04        0.89      1.71 o 
  -6   4   6        0.68       -0.71      1.52 o 
  -5   4   6        6.25        4.60      1.74 o 
  -4   4   6        9.64       14.47      2.19 o 
  -3   4   6        1.33        1.14      1.26 o 
  -2   4   6        3.86        2.28      1.23 o 
  -1   4   6        5.76        5.88      1.42 o 
   0   4   6        1.80        0.60      1.33 o 
   1   4   6       18.40       19.44      2.87 o 
   2   4   6        0.18       -0.10      1.61 o 
   3   4   6        0.26        0.49      1.65 o 
   4   4   6        1.27        1.01      2.02 o 
   5   4   6        2.93        3.47      2.40 o 
   6   4   6        0.05        0.75      2.16 o 
   7   4   6        1.09        4.48      2.82 o 
   8   4   6        0.14        0.55      2.73 o 
   9   4   6        1.16       -0.58      2.87 o 
  10   4   6        0.48        0.35      3.55 o 
  11   4   6        0.10        5.98      4.36 o 
 -11   5   6        0.63       -0.65      2.18 o 
 -10   5   6        0.13       -0.60      1.99 o 
  -9   5   6        7.13        6.53      2.53 o 
  -8   5   6        1.95        0.56      1.98 o 
  -7   5   6        4.03        6.04      2.29 o 
  -6   5   6        0.32       -0.53      1.62 o 
  -5   5   6        6.92        6.52      1.99 o 
  -4   5   6        1.64        2.06      1.44 o 
  -3   5   6        0.96       -0.20      1.17 o 
  -2   5   6        0.17       -0.25      1.08 o 
  -1   5   6        4.46        4.30      1.43 o 
   0   5   6        0.02       -0.19      1.25 o 
   1   5   6       24.67       22.54      3.30 o 
   2   5   6        0.11        0.75      1.54 o 
   3   5   6        0.08        0.44      1.75 o 
   4   5   6        5.42        7.25      2.65 o 
   5   5   6        5.86        5.02      2.71 o 
   6   5   6        5.22        2.72      2.54 o 
   7   5   6        0.00        0.23      2.41 o 
   8   5   6        0.00        2.93      3.10 o 
   9   5   6        0.43        2.79      3.36 o 
  10   5   6        2.23        4.16      4.08 o 
  11   5   6        4.18        1.96      4.04 o 
 -11   6   6        0.02       -0.41      2.22 o 
 -10   6   6        0.01       -1.44      1.97 o 
  -9   6   6        2.51        0.23      2.00 o 
  -8   6   6       45.16       54.05      4.71 o 
  -7   6   6       72.84       86.09      5.17 o 
  -6   6   6       14.38       13.88      2.72 o 
  -5   6   6        1.45       -1.28      1.48 o 
  -4   6   6        8.51        6.82      1.99 o 
  -3   6   6        4.62        3.06      1.59 o 
  -2   6   6       19.38       21.18      2.26 o 
  -1   6   6        6.17        3.54      1.72 o 
   0   6   6        7.42        6.99      1.98 o 
   1   6   6        2.60        1.08      1.64 o 
   2   6   6        7.71        7.51      3.05 o 
   3   6   6        1.91        1.90      2.08 o 
   4   6   6        2.19        4.44      2.39 o 
   5   6   6        0.78        1.80      2.31 o 
   6   6   6        0.19        2.07      2.55 o 
   7   6   6        0.06        0.31      2.75 o 
   8   6   6        0.54       -1.30      2.90 o 
   9   6   6        0.53        0.69      3.36 o 
  10   6   6        2.54        0.60      3.58 o 
  11   6   6        5.68        4.38      5.64 o 
 -11   7   6        0.01       -0.74      2.24 o 
 -10   7   6        8.78        6.71      2.87 o 
  -9   7   6        0.15       -1.94      1.94 o 
  -8   7   6       29.23       34.05      4.08 o 
  -7   7   6        8.80        8.47      2.53 o 
  -6   7   6        6.98        4.89      2.19 o 
  -5   7   6        0.59       -1.24      1.60 o 
  -4   7   6        0.01       -0.63      1.47 o 
  -3   7   6        0.00       -0.20      1.51 o 
  -2   7   6       45.40       44.75      3.04 o 
  -1   7   6       31.34       32.20      3.98 o 
   0   7   6       10.67        8.39      2.18 o 
   1   7   6        9.14        8.39      2.50 o 
   2   7   6       24.48       23.53      3.87 o 
   3   7   6        0.47       -0.30      1.91 o 
   4   7   6       20.22       20.07      3.88 o 
   5   7   6       46.96       42.57      5.48 o 
   6   7   6        1.82        2.48      2.76 o 
   7   7   6        3.07        2.16      2.96 o 
   8   7   6        1.62        3.67      3.44 o 
   9   7   6        1.11       -0.51      3.37 o 
  10   7   6       19.75       14.87      5.38 o 
 -10   8   6        0.02        0.57      2.36 o 
  -9   8   6        7.68       10.83      2.93 o 
  -8   8   6       22.02       20.41      3.79 o 
  -7   8   6       55.08       56.28      4.58 o 
  -6   8   6       29.12       30.40      3.69 o 
  -5   8   6       30.06       30.30      3.49 o 
  -4   8   6        0.20       -0.74      1.57 o 
  -3   8   6        6.36        8.08      2.17 o 
  -2   8   6        5.61        7.81      1.93 o 
  -1   8   6       24.29       23.77      3.28 o 
   0   8   6       24.35       18.10      3.42 o 
   1   8   6       17.59       13.25      3.18 o 
   2   8   6       32.80       31.85      4.48 o 
   3   8   6       11.11       10.98      3.18 o 
   4   8   6        1.12        1.84      2.43 o 
   5   8   6        6.70        7.85      3.16 o 
   6   8   6        8.42       11.64      4.26 o 
   7   8   6        4.01        3.95      3.45 o 
   8   8   6        8.08        3.84      3.81 o 
   9   8   6        3.68        7.73      4.35 o 
  10   8   6        7.83        5.75      4.78 o 
 -10   9   6        1.61        3.13      3.07 o 
  -9   9   6        8.90       12.26      3.06 o 
  -8   9   6       32.15       38.06      4.28 o 
  -7   9   6        0.98        1.67      2.12 o 
  -6   9   6       15.00       16.90      3.02 o 
  -5   9   6        0.84        2.18      1.97 o 
  -4   9   6        9.27       10.67      2.51 o 
  -3   9   6       35.11       36.49      3.62 o 
  -2   9   6       48.06       56.60      4.11 o 
  -1   9   6        6.40        5.72      2.34 o 
   0   9   6        0.42        1.48      2.23 o 
   1   9   6        6.22        3.60      2.38 o 
   2   9   6        4.72        4.60      2.66 o 
   3   9   6        1.48        2.28      2.54 o 
   4   9   6        4.55        1.30      2.55 o 
   5   9   6       12.41        9.51      3.69 o 
   6   9   6       23.23       22.54      5.00 o 
   7   9   6        0.77        0.78      3.18 o 
   8   9   6        0.33       -2.07      3.17 o 
   9   9   6        6.57        8.70      4.55 o 
  -9  10   6        8.21        5.89      3.27 o 
  -8  10   6        0.01       -1.35      2.31 o 
  -7  10   6        0.08       -0.57      2.43 o 
  -6  10   6        2.37        2.21      2.45 o 
  -5  10   6       13.99       14.22      3.36 o 
  -4  10   6       54.56       54.83      6.63 o 
  -3  10   6        0.01        0.13      2.11 o 
  -2  10   6       43.24       47.19      4.06 o 
  -1  10   6        1.27       -0.08      2.13 o 
   0  10   6       17.51       17.22      5.74 o 
   1  10   6       39.11       40.44      5.41 o 
   2  10   6       41.56       46.13      5.61 o 
   3  10   6       39.73       32.63      5.34 o 
   4  10   6        1.08        0.78      2.99 o 
   5  10   6       16.35       16.01      5.70 o 
   6  10   6        0.30       -0.09      3.11 o 
   7  10   6       49.76       71.39      8.02 o 
   8  10   6        0.52        1.86      3.72 o 
  -8  11   6        0.45        0.31      2.79 o 
  -7  11   6        0.00       -0.35      2.59 o 
  -6  11   6        7.82        7.23      3.04 o 
  -5  11   6       13.98       14.76      3.50 o 
  -4  11   6        5.78        9.08      3.15 o 
  -3  11   6       69.43       79.59      8.62 o 
  -2  11   6        9.08        9.77      2.68 o 
  -1  11   6        6.13        3.96      3.17 o 
   0  11   6       25.49       25.98      4.84 o 
   1  11   6       71.62       71.04      6.86 o 
   2  11   6        3.66        7.69      3.66 o 
   3  11   6        0.87       -0.74      2.79 o 
   4  11   6        0.27       -0.90      2.91 o 
   5  11   6        1.54        2.77      3.51 o 
   6  11   6        8.91       10.95      4.46 o 
   7  11   6        0.59        2.86      3.94 o 
  -7  12   6        0.72        0.20      2.69 o 
  -6  12   6        0.08       -0.52      2.53 o 
  -5  12   6        0.07       -0.42      2.58 o 
  -4  12   6       21.84       27.31      4.48 o 
  -3  12   6       13.68       14.87      4.45 o 
  -2  12   6        2.35       -0.67      2.34 o 
  -1  12   6        0.64        2.42      2.42 o 
   0  12   6        5.02        4.54      3.41 o 
   1  12   6       59.20       74.26      7.57 o 
   2  12   6       92.87      105.39      8.79 o 
   3  12   6       32.70       39.85      8.09 o 
   4  12   6        0.10       -1.12      3.07 o 
   5  12   6        0.96        2.03      3.84 o 
   6  12   6        2.13       -1.07      3.56 o 
  -5  13   6        6.78        3.80      3.10 o 
  -4  13   6        2.19        2.15      2.75 o 
  -3  13   6        7.33        4.56      2.93 o 
  -2  13   6        1.71       -1.52      2.68 o 
  -1  13   6        0.02        0.38      2.51 o 
   0  13   6        8.87        6.68      3.89 o 
   1  13   6       18.97       19.38      4.96 o 
   2  13   6        6.01        5.55      3.85 o 
   3  13   6        0.40        3.32      3.50 o 
   4  13   6        0.13       -1.47      3.08 o 
   5  13   6        0.49       -1.12      3.56 o 
  -3  14   6        2.74       -0.41      2.74 o 
  -2  14   6        0.65        1.08      3.32 o 
  -1  14   6        0.59        0.10      2.64 o 
   0  14   6        0.06        2.48      2.75 o 
   1  14   6        1.11        2.26      3.46 o 
   2  14   6        2.89        2.64      3.57 o 
   3  14   6        0.79        2.19      3.50 o 
 -10   1   7        3.09        1.58      3.56 o 
  -9   1   7        3.38        6.87      3.83 o 
  -8   1   7        2.64        2.63      3.31 o 
  -7   1   7        1.78        2.41      3.08 o 
  -6   1   7        0.00       -2.14      2.50 o 
  -5   1   7        0.09        1.30      2.87 o 
  -4   1   7       12.25        7.89      4.93 o 
  -3   1   7        0.00        0.39      2.56 o 
  -2   1   7        0.84        0.42      2.46 o 
  -1   1   7        0.04       -0.84      2.28 o 
   4   1   7        6.61        3.84      3.01 o 
   5   1   7        2.27        1.47      2.27 o 
   6   1   7        0.01       -0.83      2.26 o 
   7   1   7        0.10       -0.17      2.65 o 
   8   1   7        1.83        1.30      2.96 o 
   9   1   7        0.00        2.79      3.53 o 
  10   1   7        0.09        1.92      3.42 o 
 -10   2   7        3.65        5.20      3.90 o 
  -9   2   7        6.45        5.37      3.89 o 
  -8   2   7        6.18        6.08      3.67 o 
  -7   2   7        6.98        6.89      3.67 o 
  -6   2   7        0.82       -1.03      2.52 o 
  -5   2   7        7.11        3.92      3.42 o 
  -4   2   7        0.39        0.49      2.57 o 
  -3   2   7        4.38        1.88      2.82 o 
  -2   2   7        0.01       -0.66      2.52 o 
  -1   2   7        7.12        5.93      3.88 o 
   4   2   7        0.01        0.25      3.03 o 
   5   2   7        2.22        0.74      2.20 o 
   6   2   7        0.95        2.60      2.66 o 
   7   2   7        0.89        1.03      2.67 o 
   8   2   7        6.16        7.17      3.49 o 
   9   2   7        2.78        0.89      3.27 o 
  10   2   7        0.14        0.23      3.43 o 
 -10   3   7        0.63        0.33      3.26 o 
  -9   3   7        3.51        5.46      3.86 o 
  -8   3   7        0.22        1.94      3.16 o 
  -7   3   7        6.62       12.58      5.04 o 
  -6   3   7        0.96        1.20      2.95 o 
  -5   3   7        0.10        2.32      2.94 o 
  -4   3   7       35.03       35.49      5.74 o 
  -3   3   7       14.49       12.68      4.03 o 
  -2   3   7        2.45        2.87      2.97 o 
  -1   3   7        0.38       -0.06      2.68 o 
   3   3   7        8.67        6.99      3.59 o 
   4   3   7        0.39       -1.05      2.81 o 
   5   3   7        1.07       -0.77      1.93 o 
   6   3   7        4.03        3.84      2.65 o 
   7   3   7        0.04        0.68      3.00 o 
   8   3   7        7.49       10.33      3.95 o 
   9   3   7        3.01        2.05      3.56 o 
 -10   4   7        1.41        2.94      3.92 o 
  -9   4   7        0.59        1.87      3.48 o 
  -8   4   7       28.00       24.99      5.75 o 
  -7   4   7       70.72       70.99      7.63 o 
  -6   4   7       22.18       23.89      5.38 o 
  -5   4   7       17.34       10.50      4.00 o 
  -4   4   7        6.95        6.06      3.47 o 
  -3   4   7        9.16        9.54      3.76 o 
  -2   4   7       46.65       45.48      6.12 o 
  -1   4   7        1.95        3.95      4.38 o 
   3   4   7        0.36        1.59      3.00 o 
   4   4   7        4.83        1.21      2.18 o 
   5   4   7        1.04        1.41      2.48 o 
   6   4   7        2.38        0.06      2.49 o 
   7   4   7        9.88       11.53      3.83 o 
   8   4   7        1.88        2.02      3.58 o 
   9   4   7        0.56        0.90      3.39 o 
 -10   5   7        1.25        0.12      2.80 o 
  -9   5   7        9.02       10.99      4.72 o 
  -8   5   7        3.12        4.43      3.84 o 
  -7   5   7       10.22       15.67      6.88 o 
  -6   5   7       21.64       18.64      5.04 o 
  -5   5   7        5.08        4.57      3.83 o 
  -4   5   7       28.30       30.59      5.98 o 
  -3   5   7        4.39        3.33      3.26 o 
  -2   5   7       20.03       21.43      4.93 o 
  -1   5   7       31.54       23.73      7.49 o 
   1   5   7        4.34        3.24      2.93 o 
   2   5   7        3.53        1.33      2.83 o 
   3   5   7        0.94       -0.22      2.66 o 
   4   5   7       35.94       36.93      4.91 o 
   5   5   7       35.18       28.22      4.84 o 
   6   5   7       43.58       43.31     10.99 o 
   7   5   7        0.12       -0.91      2.67 o 
   8   5   7       12.19       11.42      4.05 o 
   9   5   7        7.23        8.85      4.46 o 
  -9   6   7        2.27        1.18      2.93 o 
  -8   6   7       83.15       82.32      7.17 o 
  -7   6   7      241.99      264.90     10.27 o 
  -6   6   7       60.23       70.71      7.91 o 
  -5   6   7        1.10       -0.62      3.08 o 
  -4   6   7        5.09        1.96      3.46 o 
  -3   6   7        0.10       -2.64      2.64 o 
  -2   6   7       81.70       84.41      9.48 o 
  -1   6   7       39.17       32.91      8.73 o 
   0   6   7        5.93        6.92      3.43 o 
   1   6   7        0.37       -0.91      2.85 o 
   2   6   7       14.79       10.40      4.10 o 
   3   6   7        0.16       -0.71      2.78 o 
   4   6   7        7.79        8.24      3.00 o 
   5   6   7        2.40        1.43      2.72 o 
   6   6   7        1.13       -0.66      2.75 o 
   7   6   7        0.52        1.54      3.25 o 
   8   6   7        0.82       -0.87      3.08 o 
   9   6   7        1.18       -0.02      5.01 o 
  -9   7   7        6.38        4.91      3.09 o 
  -8   7   7        1.67        2.57      2.88 o 
  -7   7   7        4.38        6.96      3.15 o 
  -6   7   7        2.89        2.78      2.71 o 
  -5   7   7        1.83        0.11      2.33 o 
  -4   7   7        1.65        2.24      2.32 o 
  -3   7   7        2.32        2.24      2.36 o 
  -2   7   7       12.39       12.33      2.74 o 
  -1   7   7       16.80       14.28      3.64 o 
   0   7   7        9.43        6.19      3.78 o 
   1   7   7        5.76        1.32      3.12 o 
   2   7   7        1.84       -0.65      3.05 o 
   3   7   7        2.10        2.33      2.38 o 
   4   7   7       20.95       16.31      3.95 o 
   5   7   7       28.90       31.02      5.26 o 
   6   7   7       13.05       13.54      4.08 o 
   7   7   7        1.05       -1.70      2.84 o 
   8   7   7        0.69        1.78      3.45 o 
  -8   8   7        5.97        4.75      3.18 o 
  -7   8   7       28.84       29.94      4.75 o 
  -6   8   7       13.09       12.57      3.53 o 
  -5   8   7        0.72        0.51      2.39 o 
  -4   8   7        1.82        0.20      2.32 o 
  -3   8   7        0.31       -0.79      2.19 o 
  -2   8   7        2.36        2.35      2.27 o 
  -1   8   7       12.48       12.89      3.96 o 
   0   8   7        6.91        7.14      4.11 o 
   1   8   7        0.73        1.31      3.56 o 
   2   8   7        2.71        0.05      3.11 o 
   3   8   7        0.01       -1.49      2.40 o 
   4   8   7        0.09       -1.68      2.46 o 
   5   8   7        0.85        0.22      2.89 o 
   6   8   7        0.00        1.64      3.10 o 
   7   8   7        0.00        1.10      3.49 o 
  -7   9   7        0.36       -1.15      3.27 o 
  -6   9   7        0.04        1.21      3.25 o 
  -5   9   7        0.84       -1.40      2.43 o 
  -4   9   7        1.74        0.92      2.54 o 
  -3   9   7        0.20        1.65      2.91 o 
  -2   9   7        1.68        3.31      3.11 o 
  -1   9   7        0.25       -1.60      3.37 o 
   0   9   7        0.34       -0.90      3.58 o 
   1   9   7        0.30       -2.04      3.26 o 
   2   9   7        0.00        0.52      2.51 o 
   3   9   7        0.63        0.14      2.53 o 
   4   9   7        0.14        0.19      2.77 o 
   5   9   7        0.19        0.14      2.85 o 
   6   9   7        0.40        2.11      3.37 o 
   7   9   7        0.10        0.15      3.28 o 
  -6  10   7        0.19        0.70      3.22 o 
  -5  10   7        0.82       -0.34      3.04 o 
  -4  10   7        2.48        1.60      3.28 o 
  -3  10   7        7.31        6.25      3.73 o 
  -2  10   7        0.83       -0.17      2.89 o 
  -1  10   7        0.19       -0.79      2.41 o 
   0  10   7        0.11        0.39      3.62 o 
   1  10   7        1.96        2.84      2.74 o 
   2  10   7        5.61        5.27      3.26 o 
   3  10   7        7.33        9.21      3.71 o 
   4  10   7        0.49        3.02      3.22 o 
   5  10   7        0.16        0.85      3.22 o 
   6  10   7        0.70        3.90      3.71 o 
  -5  11   7        4.78        6.22      4.07 o 
  -4  11   7        0.17       -1.56      3.18 o 
  -3  11   7       24.81       27.63      5.61 o 
  -2  11   7        0.18       -2.75      2.91 o 
  -1  11   7        2.32        4.33      3.03 o 
   0  11   7        1.82        0.81      2.79 o 
   1  11   7       19.64       14.39      4.18 o 
   2  11   7        4.32        6.62      3.60 o 
   3  11   7        0.32       -1.01      3.15 o 
   4  11   7        1.34        1.86      3.45 o 
  -3  12   7       20.92       20.08      6.64 o 
  -2  12   7        4.66        5.64      5.05 o 
  -1  12   7        3.20        1.06      3.10 o 
   0  12   7        0.12        0.52      4.54 o 
   1  12   7       23.83       21.13      5.15 o 
   2  12   7       39.73       47.74      7.07 o 
  -8   0   8        8.58        6.72      6.19 o 
  -7   0   8       29.52       24.52      8.31 o 
  -6   0   8        0.06       -2.03      4.38 o 
  -5   0   8        1.29       -1.68      4.20 o 
  -4   0   8       11.85        3.47      5.44 o 
  -3   0   8        6.94       12.93      6.58 o 
  -2   0   8       21.28       14.34      6.63 o 
  -8   1   8       14.08       13.91      5.26 o 
  -7   1   8        0.56        2.03      3.88 o 
  -6   1   8        2.87        0.63      3.31 o 
  -5   1   8        7.74        5.72      3.80 o 
  -4   1   8       58.52       45.34      8.25 o 
  -3   1   8       17.11       13.51      4.52 o 
  -2   1   8        1.98       -0.78      2.83 o 
  -8   2   8        8.24        3.47      4.03 o 
  -7   2   8        7.21        6.10      4.59 o 
  -6   2   8        0.07       -1.27      3.00 o 
  -5   2   8        2.19        0.38      3.20 o 
  -4   2   8        3.23        5.83      3.75 o 
  -3   2   8        0.00        0.43      3.09 o 
  -2   2   8        6.94        4.78      3.73 o 
  -1   2   8        1.53       -1.12      4.29 o 
  -7   3   8        0.34        2.02      3.59 o 
  -6   3   8        0.49        0.22      3.44 o 
  -5   3   8        0.00       -1.09      3.13 o 
  -4   3   8        4.18        1.67      3.24 o 
  -3   3   8        0.25       -1.69      2.89 o 
  -2   3   8        0.41       -0.22      3.21 o 
  -1   3   8        0.44       -3.77      3.77 o 
  -7   4   8        0.15        2.03      3.87 o 
  -6   4   8        0.43        4.45      3.99 o 
  -5   4   8        0.23       -0.49      3.34 o 
  -4   4   8        0.20       -3.08      3.08 o 
  -3   4   8        0.96       -0.56      3.03 o 
  -2   4   8        0.01       -0.82      4.61 o 
  -1   4   8        0.41        0.77      4.70 o 
  -7   5   8        0.92        1.33      3.90 o 
  -6   5   8        0.33        0.16      3.60 o 
  -5   5   8        0.16       -3.10      3.24 o 
  -4   5   8        1.31        1.55      3.60 o 
  -3   5   8        0.25       -2.50      3.03 o 
  -2   5   8        0.27        3.40      5.54 o 
  -6   6   8       12.92       16.11      7.34 o 
  -5   6   8        1.10        0.71      3.79 o 
  -4   6   8        2.98        0.85      3.77 o 
  -3   6   8        0.00       -1.08      3.55 o 
  -2   6   8        2.28       -1.60      4.93 o 
  -5   7   8        0.00       -1.22      3.47 o 
  -4   7   8        0.44        1.21      3.78 o 
  -3   7   8        0.09        1.55      5.21 o 
  -2   7   8        0.62       -4.52      4.78 o 
  -4   8   8        2.89        2.77      4.07 o 
  -3   8   8        1.92        0.99      5.74 o 
  -2   8   8        4.17        7.08      6.19 o 
  -2   9   8        0.20        1.39      6.15 o 
  -3   1   9        0.98        2.16      3.85 o 
  -3   2   9        0.86        3.27      3.93 o 
                                                 
